# Supplementary material for: [1,3-Bis(2-ethoxy­phen­yl)triazenido]chloridomercury(II)
Source: Acta Crystallogr Sect E Struct Rep Online. 2009 Feb 21;65(Pt 3):m302. doi: 10.1107/S160053680900539X (PMC2968604; doi:10.1107/S160053680900539X)
Supplement: Supplementary file 1 [file e-65-0m302-sup1.cif]

##############################################################################
###                                                                        ###
###        Electronic paper (Acta Crystallographica Section E)             ###
###                                                                        ###
##############################################################################
#                                                                            #
# This CIF contains the data in a paper accepted for publication in Acta     #
# Crystallographica Section E. It conforms to the requirements of Notes      #
# for Authors for Section E, and has been peer reviewed under the auspices   #
# of the IUCr Commission on Journals.                                        #
#                                                                            #
# Full details of the Crystallographic Information File format               #
# are given in the paper "The Crystallographic Information File (CIF):       #
# a New Standard Archive File for Crystallography" by S. R. Hall, F. H.      #
# Allen and I. D. Brown [Acta Cryst. (1991), A47, 655-685].                  #
#                                                                            #
# The current version of the core CIF dictionary is obtainable from          #
# ftp://ftp.iucr.org/pub/cif_core.dic. The current version number is 2.4.    #
#                                                                            #
# Software is freely available for graphical display of the structure(s) in  #
# this CIF.  For information consult the CIF home page http://www.iucr.org/  #
# cif/home.html                                                              #
#                                                                            #
# This file may be used for bona fide research purposes within the           #
# scientific community so long as proper attribution is given to the journal # 
# article from which it was obtained.                                        #
#                                                                            #
##############################################################################
                                             
data_I
_audit_creation_method     SHELXL-97
_chemical_name_systematic
;
[1,3-Bis(2-ethoxyphenyl)triazenido]chloridomercury(II)
;
_chemical_name_common     ?
_chemical_formula_moiety     'C16 H18 Cl Hg N3 O2'
_chemical_formula_sum     'C16 H18 Cl Hg N3 O2'
_chemical_formula_iupac     '[Hg (C16 H18 N3 O2) Cl]'
_chemical_formula_weight     520.37
_chemical_melting_point     ?
_symmetry_cell_setting     Monoclinic
_symmetry_space_group_name_H-M     'P 21/n'
_symmetry_space_group_name_Hall     '-P 2yn'
loop_
    _symmetry_equiv_pos_as_xyz
    'x, y, z'
    '-x+1/2, y+1/2, -z+1/2'
    '-x, -y, -z'
    'x-1/2, -y-1/2, z-1/2'
_cell_length_a     10.1600(5)
_cell_length_b     7.3802(4)
_cell_length_c     22.5655(11)
_cell_angle_alpha     90.00
_cell_angle_beta     97.8170(10)
_cell_angle_gamma     90.00
_cell_volume     1676.30(15)
_cell_formula_units_Z     4
_cell_measurement_reflns_used     8520
_cell_measurement_theta_min     3
_cell_measurement_theta_max     29
_cell_measurement_temperature     100(2)
_exptl_crystal_description     prism
_exptl_crystal_colour     colorless
_exptl_crystal_size_max     0.15
_exptl_crystal_size_mid     0.12
_exptl_crystal_size_min     0.08
_exptl_crystal_density_diffrn     2.062
_exptl_crystal_density_meas     ?
_exptl_crystal_density_method     'not measured'
_exptl_crystal_F_000     992
_exptl_absorpt_coefficient_mu     9.353
_exptl_absorpt_correction_type     'multi-scan'
_exptl_absorpt_process_details     '(APEX2; Bruker, 2005)'
_exptl_absorpt_correction_T_min     0.280
_exptl_absorpt_correction_T_max     0.479
_exptl_special_details
;
;
_diffrn_ambient_temperature     100(2)
_diffrn_radiation_type     MoK\a
_diffrn_radiation_wavelength     0.71073
_diffrn_radiation_source     'fine-focus sealed tube'
_diffrn_radiation_monochromator     graphite
_diffrn_measurement_device_type     'Bruker APEXII CCD area-detector'
_diffrn_measurement_method     '\f and \w'
_diffrn_detector_area_resol_mean     ?
_diffrn_reflns_number     19713
_diffrn_reflns_av_R_equivalents     0.0361
_diffrn_reflns_av_sigmaI/netI     0.0287
_diffrn_reflns_theta_min     1.82
_diffrn_reflns_theta_max     29.00
_diffrn_reflns_theta_full     29.00
_diffrn_measured_fraction_theta_max     1.000
_diffrn_measured_fraction_theta_full     1.000
_diffrn_reflns_limit_h_min     -13
_diffrn_reflns_limit_h_max     13
_diffrn_reflns_limit_k_min     -10
_diffrn_reflns_limit_k_max     10
_diffrn_reflns_limit_l_min     -30
_diffrn_reflns_limit_l_max     30
_diffrn_standards_number     ?
_diffrn_standards_interval_count     ?
_diffrn_standards_interval_time     ?
_diffrn_standards_decay_%     ?
_refine_special_details
;
Refinement of <i>F</i>^2^ against ALL reflections. The weighted <i>R</i>-factor
<i>wR</i> and goodness of fit <i>S</i> are based on <i>F</i>^2^, conventional
<i>R</i>-factors <i>R</i> are based on <i>F</i>, with <i>F</i> set to zero for
negative <i>F</i>^2^. The threshold expression of <i>F</i>^2^ >
\s(<i>F</i>^2^) is used only for calculating <i>R</i>-factors(gt) <i>etc</i>.
and is not relevant to the choice of reflections for refinement.
<i>R</i>-factors based on <i>F</i>^2^ are statistically about twice as large
as those based on <i>F</i>, and <i>R</i>- factors based on ALL data will be
even larger.
;
_reflns_number_total     4451
_reflns_number_gt     4009
_reflns_threshold_expression     I>2\s(I)
_refine_ls_structure_factor_coef     Fsqd
_refine_ls_matrix_type     full
_refine_ls_R_factor_all     0.0251
_refine_ls_R_factor_gt     0.0210
_refine_ls_wR_factor_gt     0.0469
_refine_ls_wR_factor_ref     0.0485
_refine_ls_goodness_of_fit_ref     1.010
_refine_ls_restrained_S_all     1.010
_refine_ls_number_reflns     4451
_refine_ls_number_parameters     210
_refine_ls_number_restraints     0
_refine_ls_hydrogen_treatment     constr
_refine_ls_weighting_scheme     calc
_refine_ls_weighting_details
                'calc w=1/[\s^2^(Fo^2^)+(0.02P)^2^+2P] where P=(Fo^2^+2Fc^2^)/3'
_atom_sites_solution_hydrogens     geom
_atom_sites_solution_primary     direct
_atom_sites_solution_secondary     difmap
_refine_ls_shift/su_max     0.000
_refine_ls_shift/su_mean     0.000
_refine_diff_density_max     0.977
_refine_diff_density_min     -1.190
_refine_ls_extinction_method     none
_refine_ls_extinction_coef     ?
loop_
    _atom_type_symbol
    _atom_type_description
    _atom_type_scat_dispersion_real
    _atom_type_scat_dispersion_imag
    _atom_type_scat_source
    'C' 'C' 0.0033 0.0016
                         'International Tables Vol C Tables 4.2.6.8 and 6.1.1.4'
    'H' 'H' 0.0000 0.0000
                         'International Tables Vol C Tables 4.2.6.8 and 6.1.1.4'
    'N' 'N' 0.0061 0.0033
                         'International Tables Vol C Tables 4.2.6.8 and 6.1.1.4'
    'O' 'O' 0.0106 0.0060
                         'International Tables Vol C Tables 4.2.6.8 and 6.1.1.4'
    'Hg' 'Hg' -2.3894 9.2266
                         'International Tables Vol C Tables 4.2.6.8 and 6.1.1.4'
    'Cl' 'Cl' 0.1484 0.1585
                         'International Tables Vol C Tables 4.2.6.8 and 6.1.1.4'
_computing_data_collection     'APEX2 (Bruker, 2005)'
_computing_cell_refinement     'APEX2 (Bruker, 2005)'
_computing_data_reduction     'APEX2 (Bruker, 2005)'
_computing_structure_solution     'SHELXS97 (Sheldrick, 2008)'
_computing_structure_refinement     'SHELXL97 (Sheldrick, 2008)'
_computing_molecular_graphics     'SHELXTL (Sheldrick, 2008)'
_computing_publication_material     'SHELXTL (Sheldrick, 2008)'
loop_
    _atom_site_type_symbol
    _atom_site_label
    _atom_site_fract_x
    _atom_site_fract_y
    _atom_site_fract_z
    _atom_site_U_iso_or_equiv
    _atom_site_adp_type
    _atom_site_calc_flag
    _atom_site_refinement_flags
    _atom_site_occupancy
    _atom_site_disorder_assembly
    _atom_site_disorder_group
    Hg Hg1 0.849438(10) 0.312052(15) 0.054958(5) 0.01838(4) Uani d . 1 . .
    Cl Cl1 0.65126(8) 0.35249(12) 0.09032(4) 0.03193(18) Uani d . 1 . .
    O O1 1.0251(2) 0.5538(3) 0.20153(9) 0.0187(4) Uani d . 1 . .
    O O2 0.82363(19) 0.1411(3) -0.05286(9) 0.0174(4) Uani d . 1 . .
    N N1 1.0926(2) 0.4172(3) 0.10284(10) 0.0159(4) Uani d . 1 . .
    N N2 1.1288(2) 0.3584(3) 0.05434(11) 0.0160(5) Uani d . 1 . .
    N N3 1.0261(2) 0.2874(3) 0.01919(11) 0.0158(5) Uani d . 1 . .
    C C1 1.1957(3) 0.4946(4) 0.14348(12) 0.0154(5) Uani d . 1 . .
    C C2 1.1558(3) 0.5710(4) 0.19570(12) 0.0162(5) Uani d . 1 . .
    C C3 1.2500(3) 0.6550(4) 0.23737(13) 0.0195(6) Uani d . 1 . .
    H H3A 1.2236 0.7097 0.2720 0.023 Uiso calc R 1 . .
    C C4 1.3828(3) 0.6591(4) 0.22844(13) 0.0198(6) Uani d . 1 . .
    H H4A 1.4464 0.7174 0.2569 0.024 Uiso calc R 1 . .
    C C5 1.4232(3) 0.5785(4) 0.17820(13) 0.0197(6) Uani d . 1 . .
    H H5A 1.5143 0.5790 0.1728 0.024 Uiso calc R 1 . .
    C C6 1.3297(3) 0.4974(4) 0.13598(13) 0.0175(5) Uani d . 1 . .
    H H6A 1.3572 0.4432 0.1015 0.021 Uiso calc R 1 . .
    C C7 0.9817(3) 0.6273(4) 0.25429(14) 0.0237(6) Uani d . 1 . .
    H H7A 0.9954 0.7601 0.2559 0.028 Uiso calc R 1 . .
    H H7B 1.0324 0.5727 0.2905 0.028 Uiso calc R 1 . .
    C C8 0.8362(3) 0.5833(5) 0.25128(16) 0.0304(7) Uani d . 1 . .
    H H8A 0.8021 0.6340 0.2864 0.046 Uiso calc R 1 . .
    H H8B 0.8242 0.4515 0.2507 0.046 Uiso calc R 1 . .
    H H8C 0.7874 0.6359 0.2148 0.046 Uiso calc R 1 . .
    C C9 1.0519(3) 0.2108(4) -0.03482(12) 0.0153(5) Uani d . 1 . .
    C C10 0.9451(3) 0.1305(4) -0.07242(12) 0.0148(5) Uani d . 1 . .
    C C11 0.9671(3) 0.0489(4) -0.12541(12) 0.0183(5) Uani d . 1 . .
    H H11A 0.8950 -0.0038 -0.1508 0.022 Uiso calc R 1 . .
    C C12 1.0944(3) 0.0436(4) -0.14161(13) 0.0204(6) Uani d . 1 . .
    H H12A 1.1091 -0.0147 -0.1777 0.024 Uiso calc R 1 . .
    C C13 1.1995(3) 0.1227(4) -0.10547(13) 0.0210(6) Uani d . 1 . .
    H H13A 1.2860 0.1197 -0.1170 0.025 Uiso calc R 1 . .
    C C14 1.1789(3) 0.2072(4) -0.05198(13) 0.0183(6) Uani d . 1 . .
    H H14A 1.2512 0.2621 -0.0274 0.022 Uiso calc R 1 . .
    C C15 0.7136(3) 0.0536(4) -0.08871(13) 0.0190(5) Uani d . 1 . .
    H H15A 0.7319 -0.0773 -0.0925 0.023 Uiso calc R 1 . .
    H H15B 0.6993 0.1072 -0.1293 0.023 Uiso calc R 1 . .
    C C16 0.5924(3) 0.0808(5) -0.05819(15) 0.0258(6) Uani d . 1 . .
    H H16A 0.5188 0.0086 -0.0785 0.039 Uiso calc R 1 . .
    H H16B 0.5677 0.2092 -0.0598 0.039 Uiso calc R 1 . .
    H H16C 0.6117 0.0423 -0.0163 0.039 Uiso calc R 1 . .
loop_
    _atom_site_aniso_label
    _atom_site_aniso_U_11
    _atom_site_aniso_U_22
    _atom_site_aniso_U_33
    _atom_site_aniso_U_12
    _atom_site_aniso_U_13
    _atom_site_aniso_U_23
    Hg1 0.01754(6) 0.02133(6) 0.01728(6) 0.00076(4) 0.00604(4) -0.00146(4)
    Cl1 0.0241(4) 0.0361(4) 0.0390(5) -0.0002(3) 0.0165(3) -0.0071(3)
    O1 0.0217(10) 0.0216(10) 0.0140(9) -0.0016(8) 0.0065(8) -0.0038(8)
    O2 0.0142(9) 0.0238(10) 0.0144(9) -0.0025(7) 0.0026(8) -0.0018(8)
    N1 0.0206(11) 0.0148(11) 0.0119(10) 0.0023(9) 0.0014(9) -0.0006(9)
    N2 0.0193(11) 0.0152(11) 0.0130(11) 0.0024(9) 0.0007(9) 0.0007(8)
    N3 0.0156(11) 0.0189(12) 0.0127(11) -0.0012(9) 0.0016(9) 0.0002(9)
    C1 0.0193(13) 0.0121(12) 0.0142(12) 0.0003(10) 0.0000(10) 0.0001(10)
    C2 0.0207(13) 0.0132(12) 0.0146(12) 0.0013(10) 0.0020(10) 0.0011(10)
    C3 0.0268(15) 0.0160(14) 0.0150(13) 0.0007(11) 0.0010(11) -0.0007(10)
    C4 0.0259(14) 0.0145(13) 0.0171(13) -0.0006(11) -0.0046(11) 0.0019(10)
    C5 0.0171(13) 0.0196(14) 0.0212(14) 0.0009(11) -0.0017(11) 0.0021(11)
    C6 0.0208(13) 0.0164(13) 0.0151(13) 0.0027(10) 0.0017(11) 0.0013(10)
    C7 0.0329(17) 0.0215(14) 0.0182(14) -0.0011(12) 0.0095(13) -0.0021(11)
    C8 0.0306(17) 0.0317(18) 0.0326(18) -0.0023(14) 0.0175(14) -0.0018(14)
    C9 0.0179(13) 0.0167(13) 0.0115(12) 0.0016(10) 0.0023(10) 0.0017(10)
    C10 0.0160(12) 0.0141(12) 0.0146(12) -0.0005(10) 0.0028(10) 0.0031(10)
    C11 0.0224(13) 0.0196(13) 0.0128(12) -0.0014(11) 0.0016(10) -0.0001(11)
    C12 0.0226(14) 0.0243(15) 0.0150(13) 0.0047(11) 0.0050(11) 0.0011(11)
    C13 0.0182(13) 0.0262(15) 0.0191(14) 0.0052(11) 0.0043(11) 0.0004(12)
    C14 0.0161(12) 0.0239(15) 0.0148(13) -0.0010(10) 0.0016(10) 0.0004(11)
    C15 0.0166(12) 0.0210(14) 0.0186(13) -0.0030(11) -0.0006(10) 0.0012(11)
    C16 0.0169(13) 0.0344(17) 0.0268(16) -0.0021(12) 0.0053(12) 0.0041(13)
_geom_special_details
;
All e.s.d.'s (except the e.s.d. in the dihedral angle between two l.s. planes)
are estimated using the full covariance matrix. The cell e.s.d.'s are taken
into account individually in the estimation of e.s.d.'s in distances, angles
and torsion angles; correlations between e.s.d.'s in cell parameters are only
used when they are defined by crystal symmetry. An approximate (isotropic)
treatment of cell e.s.d.'s is used for estimating e.s.d.'s involving l.s.
planes.
;
loop_
    _geom_bond_atom_site_label_1
    _geom_bond_atom_site_label_2
    _geom_bond_site_symmetry_2
    _geom_bond_distance
    _geom_bond_publ_flag
    Hg1 N3 . 2.074(2) ?
    Hg1 Cl1 . 2.2840(8) ?
    Hg1 N1 . 2.674(2) ?
    Hg1 O2 . 2.721(2) ?
    O1 C2 . 1.358(3) ?
    O1 C7 . 1.431(3) ?
    O2 C10 . 1.368(3) ?
    O2 C15 . 1.441(3) ?
    N1 N2 . 1.277(3) ?
    N1 C1 . 1.415(3) ?
    N2 N3 . 1.329(3) ?
    N3 C9 . 1.400(4) ?
    C1 C6 . 1.395(4) ?
    C1 C2 . 1.415(4) ?
    C2 C3 . 1.393(4) ?
    C3 C4 . 1.391(4) ?
    C3 H3A . 0.9500 ?
    C4 C5 . 1.391(4) ?
    C4 H4A . 0.9500 ?
    C5 C6 . 1.386(4) ?
    C5 H5A . 0.9500 ?
    C6 H6A . 0.9500 ?
    C7 C8 . 1.507(5) ?
    C7 H7A . 0.9900 ?
    C7 H7B . 0.9900 ?
    C8 H8A . 0.9800 ?
    C8 H8B . 0.9800 ?
    C8 H8C . 0.9800 ?
    C9 C14 . 1.397(4) ?
    C9 C10 . 1.413(4) ?
    C10 C11 . 1.384(4) ?
    C11 C12 . 1.391(4) ?
    C11 H11A . 0.9500 ?
    C12 C13 . 1.382(4) ?
    C12 H12A . 0.9500 ?
    C13 C14 . 1.399(4) ?
    C13 H13A . 0.9500 ?
    C14 H14A . 0.9500 ?
    C15 C16 . 1.503(4) ?
    C15 H15A . 0.9900 ?
    C15 H15B . 0.9900 ?
    C16 H16A . 0.9800 ?
    C16 H16B . 0.9800 ?
    C16 H16C . 0.9800 ?
loop_
    _geom_angle_atom_site_label_1
    _geom_angle_atom_site_label_2
    _geom_angle_atom_site_label_3
    _geom_angle_site_symmetry_1
    _geom_angle_site_symmetry_3
    _geom_angle
    _geom_angle_publ_flag
    N3 Hg1 Cl1 . . 176.60(7) ?
    N3 Hg1 N1 . . 51.80(8) ?
    Cl1 Hg1 N1 . . 129.12(5) ?
    N3 Hg1 O2 . . 66.09(8) ?
    Cl1 Hg1 O2 . . 112.99(5) ?
    N1 Hg1 O2 . . 117.86(6) ?
    Hg1 O2 C10 . . 109.48(8) ?
    Hg1 O2 C15 . . 133.07(16) ?
    C2 O1 C7 . . 117.4(2) ?
    C10 O2 C15 . . 117.3(2) ?
    N2 N1 C1 . . 114.7(2) ?
    N2 N1 Hg1 . . 85.01(16) ?
    C1 N1 Hg1 . . 160.18(18) ?
    N1 N2 N3 . . 110.6(2) ?
    N2 N3 C9 . . 117.0(2) ?
    N2 N3 Hg1 . . 112.58(18) ?
    C9 N3 Hg1 . . 130.44(19) ?
    C6 C1 C2 . . 119.4(3) ?
    C6 C1 N1 . . 125.2(3) ?
    C2 C1 N1 . . 115.5(2) ?
    O1 C2 C3 . . 124.6(3) ?
    O1 C2 C1 . . 116.0(2) ?
    C3 C2 C1 . . 119.4(3) ?
    C4 C3 C2 . . 120.2(3) ?
    C4 C3 H3A . . 119.9 ?
    C2 C3 H3A . . 119.9 ?
    C3 C4 C5 . . 120.6(3) ?
    C3 C4 H4A . . 119.7 ?
    C5 C4 H4A . . 119.7 ?
    C6 C5 C4 . . 119.6(3) ?
    C6 C5 H5A . . 120.2 ?
    C4 C5 H5A . . 120.2 ?
    C5 C6 C1 . . 120.8(3) ?
    C5 C6 H6A . . 119.6 ?
    C1 C6 H6A . . 119.6 ?
    O1 C7 C8 . . 107.0(3) ?
    O1 C7 H7A . . 110.3 ?
    C8 C7 H7A . . 110.3 ?
    O1 C7 H7B . . 110.3 ?
    C8 C7 H7B . . 110.3 ?
    H7A C7 H7B . . 108.6 ?
    C7 C8 H8A . . 109.5 ?
    C7 C8 H8B . . 109.5 ?
    H8A C8 H8B . . 109.5 ?
    C7 C8 H8C . . 109.5 ?
    H8A C8 H8C . . 109.5 ?
    H8B C8 H8C . . 109.5 ?
    C14 C9 N3 . . 122.6(3) ?
    C14 C9 C10 . . 119.2(3) ?
    N3 C9 C10 . . 118.2(2) ?
    O2 C10 C11 . . 124.2(2) ?
    O2 C10 C9 . . 115.8(2) ?
    C11 C10 C9 . . 120.0(3) ?
    C10 C11 C12 . . 120.3(3) ?
    C10 C11 H11A . . 119.9 ?
    C12 C11 H11A . . 119.9 ?
    C13 C12 C11 . . 120.3(3) ?
    C13 C12 H12A . . 119.9 ?
    C11 C12 H12A . . 119.9 ?
    C12 C13 C14 . . 120.2(3) ?
    C12 C13 H13A . . 119.9 ?
    C14 C13 H13A . . 119.9 ?
    C9 C14 C13 . . 120.0(3) ?
    C9 C14 H14A . . 120.0 ?
    C13 C14 H14A . . 120.0 ?
    O2 C15 C16 . . 107.7(2) ?
    O2 C15 H15A . . 110.2 ?
    C16 C15 H15A . . 110.2 ?
    O2 C15 H15B . . 110.2 ?
    C16 C15 H15B . . 110.2 ?
    H15A C15 H15B . . 108.5 ?
    C15 C16 H16A . . 109.5 ?
    C15 C16 H16B . . 109.5 ?
    H16A C16 H16B . . 109.5 ?
    C15 C16 H16C . . 109.5 ?
    H16A C16 H16C . . 109.5 ?
    H16B C16 H16C . . 109.5 ?
loop_
    _geom_torsion_atom_site_label_1
    _geom_torsion_atom_site_label_2
    _geom_torsion_atom_site_label_3
    _geom_torsion_atom_site_label_4
    _geom_torsion_site_symmetry_1
    _geom_torsion_site_symmetry_2
    _geom_torsion_site_symmetry_3
    _geom_torsion_site_symmetry_4
    _geom_torsion
    _geom_torsion_publ_flag
    N3 Hg1 O2 C10 . . . . 0.40(16) ?
    Cl1 Hg1 O2 C10 . . . . 176.84(15) ?
    N1 Hg1 O2 C10 . . . . -1.31(18) ?
    N3 Hg1 O2 C15 . . . . 175.4(2) ?
    Cl1 Hg1 O2 C15 . . . . -8.2(2) ?
    N1 Hg1 O2 C15 . . . . 173.7(2) ?
    N3 Hg1 N1 N2 . . . . 1.55(15) ?
    Cl1 Hg1 N1 N2 . . . . -174.26(12) ?
    O2 Hg1 N1 N2 . . . . 3.54(17) ?
    N3 Hg1 N1 C1 . . . . 177.1(6) ?
    Cl1 Hg1 N1 C1 . . . . 1.3(6) ?
    O2 Hg1 N1 C1 . . . . 179.1(5) ?
    C1 N1 N2 N3 . . . . 179.6(2) ?
    Hg1 N1 N2 N3 . . . . -2.03(19) ?
    N1 N2 N3 C9 . . . . -177.6(2) ?
    N1 N2 N3 Hg1 . . . . 2.8(3) ?
    N1 Hg1 N3 N2 . . . . -1.61(15) ?
    N1 Hg1 N3 C9 . . . . 178.9(3) ?
    N2 N1 C1 C6 . . . . -5.0(4) ?
    Hg1 N1 C1 C6 . . . . 179.8(4) ?
    N2 N1 C1 C2 . . . . 176.1(2) ?
    Hg1 N1 C1 C2 . . . . 0.9(7) ?
    C7 O1 C2 C3 . . . . 0.0(4) ?
    C7 O1 C2 C1 . . . . 179.1(2) ?
    C6 C1 C2 O1 . . . . -176.3(2) ?
    N1 C1 C2 O1 . . . . 2.7(4) ?
    C6 C1 C2 C3 . . . . 2.9(4) ?
    N1 C1 C2 C3 . . . . -178.1(2) ?
    O1 C2 C3 C4 . . . . 177.3(3) ?
    C1 C2 C3 C4 . . . . -1.8(4) ?
    C2 C3 C4 C5 . . . . -0.5(4) ?
    C3 C4 C5 C6 . . . . 1.6(4) ?
    C4 C5 C6 C1 . . . . -0.5(4) ?
    C2 C1 C6 C5 . . . . -1.8(4) ?
    N1 C1 C6 C5 . . . . 179.3(3) ?
    C2 O1 C7 C8 . . . . -177.5(2) ?
    N2 N3 C9 C14 . . . . 0.1(4) ?
    Hg1 N3 C9 C14 . . . . 179.6(2) ?
    N2 N3 C9 C10 . . . . 178.6(2) ?
    Hg1 N3 C9 C10 . . . . -2.0(4) ?
    C15 O2 C10 C11 . . . . 3.1(4) ?
    C15 O2 C10 C9 . . . . -177.3(2) ?
    C14 C9 C10 O2 . . . . -179.4(2) ?
    N3 C9 C10 O2 . . . . 2.1(4) ?
    C14 C9 C10 C11 . . . . 0.3(4) ?
    N3 C9 C10 C11 . . . . -178.2(2) ?
    O2 C10 C11 C12 . . . . -179.6(3) ?
    C9 C10 C11 C12 . . . . 0.7(4) ?
    C10 C11 C12 C13 . . . . -1.2(4) ?
    C11 C12 C13 C14 . . . . 0.6(5) ?
    N3 C9 C14 C13 . . . . 177.6(3) ?
    C10 C9 C14 C13 . . . . -0.9(4) ?
    C12 C13 C14 C9 . . . . 0.4(4) ?
    C10 O2 C15 C16 . . . . 179.2(2) ?
loop_
    _geom_hbond_atom_site_label_D
    _geom_hbond_atom_site_label_H
    _geom_hbond_atom_site_label_A
    _geom_hbond_site_symmetry_A
    _geom_hbond_distance_DH
    _geom_hbond_distance_HA
    _geom_hbond_distance_DA
    _geom_hbond_angle_DHA
    C3 H3A Cg1 2_755 0.95 2.87 3.598(3) 134
    C15 H15B Cg1 3_765 0.99 2.68 3.511(3) 142
data_global
_journal_date_recd_electronic     2009-02-07
_journal_date_accepted     2009-02-15
_journal_name_full     'Acta Crystallographica, Section E'
_journal_year     2009
_journal_volume     65
_journal_issue      3
_journal_page_first     m302
_journal_page_last     m302
_journal_paper_category     QM
_journal_coeditor_code     PV2138
_publ_contact_author_name     'Mohammad Kazem Rofouei'
_publ_contact_author_address
;
Faculty of Chemistry, Tarbiat Moallem University, Tehran, Iran
;
_publ_contact_author_email     'rofouei_mk@yahoo.com'
_publ_contact_author_fax     ?
_publ_contact_author_phone     ?
_publ_section_title
;
[1,3-Bis(2-ethoxyphenyl)triazenido]chloridomercury(II)
;
loop_
    _publ_author_name
    _publ_author_footnote
    _publ_author_address
    'Melardi, Mohammad Reza' .
;
Department of Chemistry, Islamic Azad University, Karaj Branch, Karaj, Iran
;
    'Salemi, Yasaman' .
;
Department of Chemistry, Islamic Azad University, Karaj Branch, Karaj, Iran
;
    'Razi Kazemi, Saba' .
;
Department of Chemistry, Islamic Azad University, Karaj Branch, Karaj, Iran
;
    'Rofouei, Mohammad Kazem' .
;
Faculty of Chemistry, Tarbiat Moallem University, Tehran, Iran
;
