# Supplementary material for: [1,3-Bis(2-ethoxy­phen­yl)triazenido]chloridomercury(II)
Source: Acta Crystallogr Sect E Struct Rep Online. 2009 Feb 21;65(Pt 3):m302. doi: 10.1107/S160053680900539X (PMC2968604; doi:10.1107/S160053680900539X)
Supplement: Supplementary file 2 [file e-65-0m302-Isup2.hkl]

# 
# h,k,l, Fc-squared, Fo-squared, sigma(Fo-squared) and status flag 
# 
data_I
_shelx_title ' 1 in P2(1)/n' 
_shelx_refln_list_code          4 
_shelx_F_calc_maximum      437.31 
_exptl_crystal_F_000       992.00 
_reflns_d_resolution_high  0.7331 
 
loop_ 
 _symmetry_equiv_pos_as_xyz 
 'x, y, z' 
 '-x+1/2, y+1/2, -z+1/2' 
 '-x, -y, -z' 
 'x-1/2, -y-1/2, z-1/2' 
 
_cell_length_a    10.1600 
_cell_length_b     7.3802 
_cell_length_c    22.5655 
_cell_angle_alpha  90.000 
_cell_angle_beta   97.817 
_cell_angle_gamma  90.000 
 
_shelx_F_squared_multiplier     1.000 
 
loop_ 
 _refln_index_h 
 _refln_index_k 
 _refln_index_l 
 _refln_F_squared_calc 
 _refln_F_squared_meas 
 _refln_F_squared_sigma 
 _refln_observed_status 
   2   0   0     7516.72     7931.68    158.10 o 
   4   0   0    57266.35    54667.46   1189.75 o 
   6   0   0    48464.54    47704.56   1046.29 o 
   8   0   0      977.81      928.86     50.08 o 
  10   0   0    20491.93    20158.71    591.28 o 
  12   0   0     1996.65     1936.61    121.82 o 
   1   1   0     4393.32     4705.13     70.87 o 
   2   1   0    15555.33    15525.96    243.24 o 
   3   1   0     5149.08     5233.03     90.43 o 
   4   1   0    18881.86    19290.29    306.01 o 
   5   1   0      404.00      508.11     23.41 o 
   6   1   0     8942.41     8658.18    151.63 o 
   7   1   0     3892.11     3926.64    112.31 o 
   8   1   0    18895.36    18543.94    305.36 o 
   9   1   0       63.24       35.94     31.53 o 
  10   1   0      124.45      183.89     39.35 o 
  11   1   0      547.32      551.63     52.87 o 
  12   1   0     7352.30     7022.77    246.79 o 
  13   1   0      869.41      877.77     66.76 o 
   0   2   0    17485.55    17637.63    390.49 o 
   1   2   0    32845.55    33313.38    514.54 o 
   2   2   0     3752.18     3920.24     71.11 o 
   3   2   0     1028.39     1096.59     34.47 o 
   4   2   0    14628.76    14444.08    234.37 o 
   5   2   0    29422.71    29338.32    463.00 o 
   6   2   0    14089.69    14145.57    235.62 o 
   7   2   0     1276.97     1333.82     52.82 o 
   8   2   0     1549.19     1503.64     59.20 o 
   9   2   0     8720.67     8346.04    174.66 o 
  10   2   0    11339.46    11270.01    263.14 o 
  11   2   0     6521.68     6381.19    167.12 o 
  12   2   0      396.70      388.33     51.89 o 
  13   2   0      442.62      392.63     60.65 o 
   1   3   0    10360.18    10268.50    169.29 o 
   2   3   0    15115.04    15494.94    250.10 o 
   3   3   0    19247.82    18831.12    327.35 o 
   4   3   0     3805.22     3868.92     78.34 o 
   5   3   0      425.99      587.46     65.59 o 
   6   3   0     4998.19     5431.75    105.80 o 
   7   3   0    19686.66    19950.81    328.27 o 
   8   3   0      308.24      372.06     33.52 o 
   9   3   0     2972.88     2884.49     87.18 o 
  10   3   0      116.08      114.67     39.69 o 
  11   3   0     2397.84     2481.24     95.53 o 
  12   3   0     1257.51     1282.55     72.64 o 
  13   3   0     4876.07     4852.12    147.07 o 
   0   4   0     3777.21     3981.86    115.44 o 
   1   4   0    42910.33    42407.90    659.72 o 
   2   4   0      274.40      299.69     21.10 o 
   3   4   0     2906.36     3005.24     66.37 o 
   4   4   0     1060.52     1209.62     39.23 o 
   5   4   0    34367.48    33767.53    535.35 o 
   6   4   0       35.12       57.51     21.91 o 
   7   4   0     1837.32     2000.13     69.93 o 
   8   4   0      139.77      160.36     29.45 o 
   9   4   0     8677.23     8835.77    209.43 o 
  10   4   0      138.62      142.66     41.47 o 
  11   4   0     7166.14     7423.96    188.64 o 
  12   4   0       14.28        5.76     46.85 o 
   1   5   0     6671.59     6429.74    119.45 o 
   2   5   0     2153.52     2212.22     55.02 o 
   3   5   0    18687.21    18189.92    299.99 o 
   4   5   0      441.07      444.97     48.20 o 
   5   5   0      198.33      223.00     25.45 o 
   6   5   0      167.57      298.32     47.72 o 
   7   5   0    11309.98    11368.39    212.49 o 
   8   5   0      113.31      162.09     35.21 o 
   9   5   0     3380.50     3504.73     88.94 o 
  10   5   0      456.37      509.83     53.53 o 
  11   5   0     2470.34     2653.36    125.95 o 
   0   6   0    13812.54    12996.68    343.34 o 
   1   6   0     7931.28     7983.51    147.05 o 
   2   6   0     3527.49     3569.72     93.90 o 
   3   6   0     2551.23     2617.38     66.05 o 
   4   6   0     7405.27     7383.74    161.64 o 
   5   6   0     7840.32     7390.50    168.21 o 
   6   6   0     7534.35     7211.08    161.78 o 
   7   6   0     1185.75     1126.13     58.22 o 
   8   6   0      808.06      838.72     54.33 o 
   9   6   0     2264.49     2474.85    102.21 o 
  10   6   0     4712.88     5226.73    204.71 o 
  11   6   0     2728.09     3007.34    169.54 o 
   1   7   0     2643.79     2578.80     94.25 o 
   2   7   0    11635.95    11593.01    234.31 o 
   3   7   0     5277.71     5283.21    130.11 o 
   4   7   0     3473.50     3456.14    100.40 o 
   5   7   0       57.97       53.41     35.33 o 
   6   7   0     2316.06     2365.25     83.97 o 
   7   7   0     2509.41     2507.29    135.21 o 
   8   7   0     7081.46     7381.15    173.03 o 
   9   7   0      864.15      896.25     84.37 o 
   0   8   0    11318.14    11767.13    391.48 o 
   1   8   0       24.64       55.36     42.38 o 
   2   8   0      421.32      408.39     54.74 o 
   3   8   0       47.07       39.65     43.81 o 
   4   8   0     5832.08     5998.49    173.24 o 
   5   8   0        4.66       32.14     46.74 o 
   6   8   0     3704.66     3699.83    130.75 o 
   7   8   0      240.57      172.32     53.31 o 
   8   8   0      663.27      664.01    120.10 o 
   1   9   0      257.88      277.99     54.23 o 
   2   9   0     5742.57     5747.91    173.56 o 
   3   9   0      983.72     1009.62     76.47 o 
   4   9   0     3500.31     3636.83    161.23 o 
   5   9   0       20.22       22.81     52.69 o 
   6   9   0     2653.73     2682.58    140.59 o 
   0  10   0     1463.87     1467.62    176.57 o 
   1  10   0     1783.60     1735.55     97.27 o 
 -13   0   1     4826.04     4726.46    200.23 o 
 -11   0   1      215.78      234.61     63.48 o 
  -9   0   1    17573.64    17599.34    413.07 o 
  -7   0   1    14982.54    15405.70    360.55 o 
  -5   0   1    21674.57    23035.57    517.42 o 
  -3   0   1    44245.48    42061.00    919.17 o 
  -1   0   1    57698.88    47684.41   1558.08 o 
   1   0   1    75557.99    65635.52   2364.23 o 
   3   0   1    44955.07    43852.38   1343.06 o 
   5   0   1     8518.75     8405.12    252.50 o 
   7   0   1    29503.46    28586.16    641.59 o 
   9   0   1     2585.06     2627.60    125.01 o 
  11   0   1     8533.20     8246.69    284.90 o 
  13   0   1     1853.25     1863.25    125.56 o 
 -13   1   1        2.49        0.98     43.05 o 
 -12   1   1     1046.20     1070.57     66.06 o 
 -11   1   1    14349.84    14287.69    311.62 o 
 -10   1   1     2760.58     2716.69     92.85 o 
  -9   1   1     8948.34     8977.25    162.71 o 
  -8   1   1       57.59       84.91     21.90 o 
  -7   1   1     9132.59     8929.38    158.55 o 
  -6   1   1     9440.85     9234.45    225.83 o 
  -5   1   1    71107.20    68400.04   1051.70 o 
  -4   1   1     9117.88     9718.56    161.31 o 
  -3   1   1       38.63      101.58     12.91 o 
  -2   1   1     2015.77     2081.27     40.01 o 
  -1   1   1    57383.62    55289.77    778.03 o 
   0   1   1    10280.48    11436.70    155.22 o 
   1   1   1    42313.39    41675.92    637.88 o 
   2   1   1      831.83      945.22     23.24 o 
   3   1   1    17247.75    17163.44    398.17 o 
   4   1   1    13049.26    13250.69    214.78 o 
   5   1   1    34144.90    33168.18    519.62 o 
   6   1   1     4281.40     4345.01     86.17 o 
   7   1   1      384.32      414.08     25.03 o 
   8   1   1     3567.13     3559.95     77.30 o 
   9   1   1    12760.08    12641.34    275.33 o 
  10   1   1     4353.64     4170.25    122.14 o 
  11   1   1     6570.03     6519.51    170.11 o 
  12   1   1       19.62       47.02     42.78 o 
  13   1   1     1844.22     1742.19     85.92 o 
 -13   2   1     3257.69     3063.94    145.38 o 
 -12   2   1     2268.69     2492.37     97.13 o 
 -11   2   1      388.71      370.35     49.46 o 
 -10   2   1      902.68      954.50     57.78 o 
  -9   2   1     8472.03     8348.20    156.50 o 
  -8   2   1     4541.12     4560.75    122.34 o 
  -7   2   1     4190.58     4113.43    103.67 o 
  -6   2   1      194.29      216.63     22.24 o 
  -5   2   1     4790.64     5126.73    106.55 o 
  -4   2   1    26970.98    27369.12    430.42 o 
  -3   2   1    34630.84    34510.57    536.04 o 
  -2   2   1     4490.56     4810.14    107.48 o 
  -1   2   1     1545.10     1593.71     30.15 o 
   0   2   1     3426.61     3681.41     62.45 o 
   1   2   1    46795.63    46699.60    717.97 o 
   2   2   1    20383.23    20450.25    321.83 o 
   3   2   1    16747.28    17027.45    271.69 o 
   4   2   1      132.02      227.74     16.79 o 
   5   2   1      827.29      878.62     46.45 o 
   6   2   1     8946.16     9300.60    162.07 o 
   7   2   1    20038.44    20058.17    328.25 o 
   8   2   1     5337.44     5464.33    113.71 o 
   9   2   1     1307.51     1252.93     65.69 o 
  10   2   1      654.23      870.14     57.44 o 
  11   2   1     3644.52     3764.24    120.06 o 
  12   2   1     2666.68     2631.07    101.59 o 
  13   2   1     2280.22     2299.73     98.27 o 
 -13   3   1        1.32      104.52     46.08 o 
 -12   3   1     1828.05     1848.47     84.02 o 
 -11   3   1     1583.14     1607.88     74.69 o 
 -10   3   1    14217.68    14072.07    305.89 o 
  -9   3   1       47.82       88.33     26.79 o 
  -8   3   1     1784.96     1814.28     67.35 o 
  -7   3   1     1418.77     1424.37     49.76 o 
  -6   3   1    22158.56    21419.04    347.96 o 
  -5   3   1     2951.94     3017.53     72.95 o 
  -4   3   1    22348.48    22644.24    361.59 o 
  -3   3   1      361.82      422.89     21.15 o 
  -2   3   1    13987.42    14388.30    251.60 o 
  -1   3   1     8317.90     8438.69    141.04 o 
   0   3   1    48818.18    47984.30    812.46 o 
   1   3   1      203.61      294.43     16.81 o 
   2   3   1      449.54      536.07     21.84 o 
   3   3   1     1368.62     1333.54     37.39 o 
   4   3   1    35458.33    35000.11    549.22 o 
   5   3   1    12305.34    12408.63    209.70 o 
   6   3   1    11142.73    10917.08    188.88 o 
   7   3   1     2727.26     2764.33     69.11 o 
   8   3   1     9966.39    10042.38    181.15 o 
   9   3   1     2461.39     2491.18     89.55 o 
  10   3   1    10996.15    10979.11    251.46 o 
  11   3   1      215.98      279.92     49.33 o 
  12   3   1       66.41       81.09     44.64 o 
  13   3   1      316.58      419.38     58.47 o 
 -12   4   1     3476.37     3698.94    122.60 o 
 -11   4   1        4.70      -14.53     39.80 o 
 -10   4   1     4030.50     4029.59    121.62 o 
  -9   4   1        0.23       40.72     27.66 o 
  -8   4   1    14855.68    15157.54    260.06 o 
  -7   4   1     1409.36     1325.32     48.08 o 
  -6   4   1       55.32      106.30     22.69 o 
  -5   4   1      152.83      158.56     22.19 o 
  -4   4   1    21225.83    20618.12    384.40 o 
  -3   4   1       64.15      159.72     35.41 o 
  -2   4   1    22617.03    22507.11    359.65 o 
  -1   4   1      399.97      462.65     45.13 o 
   0   4   1     7477.78     7576.68    133.60 o 
   1   4   1        1.99       16.84     15.14 o 
   2   4   1    29735.23    29642.94    468.61 o 
   3   4   1      305.37      339.13     29.94 o 
   4   4   1     1166.22     1145.18     38.72 o 
   5   4   1      186.10      233.64     26.01 o 
   6   4   1    22773.67    22526.27    367.30 o 
   7   4   1      214.75      207.97     26.44 o 
   8   4   1    11565.66    12054.53    214.24 o 
   9   4   1       76.57      154.68     40.91 o 
  10   4   1     1451.70     1354.18     70.57 o 
  11   4   1       58.76       75.08     43.73 o 
  12   4   1     7834.71     7973.69    204.15 o 
 -11   5   1     2350.99     2625.80    123.22 o 
 -10   5   1     6575.95     7118.58    180.48 o 
  -9   5   1      967.40     1099.51     49.31 o 
  -8   5   1       68.13      144.43     29.17 o 
  -7   5   1     2444.20     2511.46     69.37 o 
  -6   5   1    21816.18    21934.30    360.38 o 
  -5   5   1     5734.05     5794.44    131.89 o 
  -4   5   1     4702.92     4536.53     94.10 o 
  -3   5   1      424.35      481.27     38.00 o 
  -2   5   1    12280.62    11979.17    203.67 o 
  -1   5   1     7874.23     7985.70    142.69 o 
   0   5   1    27381.21    25882.69    415.94 o 
   1   5   1     2435.40     2301.54     67.35 o 
   2   5   1        1.77       31.89     17.52 o 
   3   5   1     1268.66     1327.57     55.90 o 
   4   5   1    18219.94    17665.47    339.99 o 
   5   5   1     3901.16     3795.20    126.26 o 
   6   5   1     5332.84     5587.62    126.61 o 
   7   5   1        2.42       -2.20     27.03 o 
   8   5   1     3693.20     3772.94     90.70 o 
   9   5   1     1273.92     1358.96     76.92 o 
  10   5   1     6009.58     6371.81    168.78 o 
  11   5   1      960.02     1101.56     69.34 o 
 -11   6   1       55.61       83.15     77.12 o 
 -10   6   1      639.65      544.11    113.38 o 
  -9   6   1     2372.65     2566.36     88.68 o 
  -8   6   1     7206.45     7114.94    163.27 o 
  -7   6   1     2176.97     2331.92    101.32 o 
  -6   6   1     1341.24     1302.31     59.85 o 
  -5   6   1      880.88      924.83     50.68 o 
  -4   6   1     7200.26     6950.59    155.07 o 
  -3   6   1    13156.58    12588.54    247.69 o 
  -2   6   1    14784.27    14547.81    294.72 o 
  -1   6   1      900.29      912.26     37.52 o 
   0   6   1     1273.59     1245.55     45.81 o 
   1   6   1     5946.91     6008.63    117.98 o 
   2   6   1    19113.50    18717.56    310.90 o 
   3   6   1     3605.41     3675.96     83.16 o 
   4   6   1     2347.76     2259.90     62.65 o 
   5   6   1      658.04      721.48     55.67 o 
   6   6   1     4443.55     4533.63    117.14 o 
   7   6   1     4321.09     4515.35    117.91 o 
   8   6   1     4141.40     4425.94    119.00 o 
   9   6   1      134.50      122.27     56.57 o 
  10   6   1       16.62       59.53     55.86 o 
  -9   7   1     2239.73     2442.25     99.55 o 
  -8   7   1       38.09       47.60     39.94 o 
  -7   7   1     3330.85     3399.51    103.86 o 
  -6   7   1     1303.58     1372.47     65.32 o 
  -5   7   1     8459.21     8217.05    182.35 o 
  -4   7   1       23.09        0.54     41.98 o 
  -3   7   1      237.69      244.77     37.59 o 
  -2   7   1      218.44      236.03     37.93 o 
  -1   7   1    12708.28    12297.70    280.67 o 
   0   7   1     1079.76     1026.70     61.71 o 
   1   7   1     5825.30     5562.12    153.26 o 
   2   7   1      101.56       95.91     39.88 o 
   3   7   1     4877.48     4766.57    120.53 o 
   4   7   1     1340.57     1377.47     61.72 o 
   5   7   1    10333.30    10249.03    217.41 o 
   6   7   1      216.42      225.93     42.19 o 
   7   7   1        0.16       16.03     37.75 o 
   8   7   1      228.33      349.96     48.74 o 
   9   7   1     5146.20     5476.02    228.10 o 
  -8   8   1      413.85      391.12     57.88 o 
  -7   8   1     5816.56     5843.85    246.19 o 
  -6   8   1      162.48      217.63     54.08 o 
  -5   8   1     1407.45     1287.40     79.04 o 
  -4   8   1       34.29       61.21     46.00 o 
  -3   8   1     8346.24     8041.44    211.70 o 
  -2   8   1      396.54      423.58     55.55 o 
  -1   8   1     1164.30     1099.68     90.44 o 
   0   8   1       18.90       47.33     42.24 o 
   1   8   1     7739.59     7810.90    203.46 o 
   2   8   1      271.32      279.01     50.54 o 
   3   8   1     6837.38     6933.21    190.07 o 
   4   8   1      431.18      493.84     59.89 o 
   5   8   1     1388.76     1452.32     82.94 o 
   6   8   1       34.92       43.97     47.26 o 
   7   8   1     8153.15     8522.25    224.39 o 
   8   8   1       45.56       58.65     54.56 o 
  -6   9   1      567.35      661.85     75.49 o 
  -5   9   1     4908.06     4917.01    174.55 o 
  -4   9   1      553.33      712.66     69.18 o 
  -3   9   1        2.94      -16.82     49.86 o 
  -2   9   1      214.54      239.65     57.10 o 
  -1   9   1     6544.44     6573.79    186.73 o 
   0   9   1      923.16     1017.72     82.54 o 
   1   9   1      904.35     1026.98     75.72 o 
   2   9   1        0.19       -2.34     48.48 o 
   3   9   1     1383.53     1618.74    116.56 o 
   4   9   1     1104.45     1099.71     80.17 o 
   5   9   1     4361.74     4502.98    158.42 o 
   6   9   1      211.41      183.09     79.53 o 
  -1  10   1      185.34      124.31     57.43 o 
   0  10   1       22.05       93.94     56.03 o 
   1  10   1     2034.09     2099.48    105.48 o 
 -12   0   2     5535.09     5153.36    204.47 o 
 -10   0   2     8987.33     8939.76    398.66 o 
  -8   0   2     1332.78     1280.08     62.42 o 
  -6   0   2    41044.39    40964.13    906.83 o 
  -4   0   2     9699.67    10059.76    237.19 o 
  -2   0   2    42586.04    38173.95   1229.42 o 
   0   0   2    64041.48    46963.34   1236.27 o 
   2   0   2     3123.03     3291.00    103.95 o 
   4   0   2    74163.04    71051.47   1543.01 o 
   6   0   2     5373.03     5287.65    137.70 o 
   8   0   2     4648.01     4510.14    218.15 o 
  10   0   2    13243.20    13116.25    409.76 o 
  12   0   2      953.19      817.89    100.56 o 
 -13   1   2     1452.42     1596.09     81.24 o 
 -12   1   2     1738.42     1838.49     81.15 o 
 -11   1   2      197.34      193.37     43.23 o 
 -10   1   2    10544.82    10410.41    234.86 o 
  -9   1   2     2682.82     2726.67     68.94 o 
  -8   1   2    23548.11    23146.47    375.69 o 
  -7   1   2       81.77       79.79     20.59 o 
  -6   1   2      694.09      677.32     33.30 o 
  -5   1   2       73.66      122.09     16.75 o 
  -4   1   2    69623.52    67281.13   1142.04 o 
  -3   1   2     3871.50     3986.62     79.59 o 
  -2   1   2    11452.18    11656.77    185.05 o 
  -1   1   2        3.05       79.90     15.41 o 
   0   1   2    18414.22    19453.87    281.52 o 
   1   1   2     2195.22     2320.60     45.10 o 
   2   1   2    46125.32    44134.42   1276.26 o 
   3   1   2     3782.18     3980.30     71.33 o 
   4   1   2     1479.66     1568.31     45.62 o 
   5   1   2    10176.85    10266.76    172.53 o 
   6   1   2    37753.27    36092.02    584.72 o 
   7   1   2     2676.66     2580.03     59.73 o 
   8   1   2     2164.34     2136.31     60.38 o 
   9   1   2     1960.96     1956.31     99.01 o 
  10   1   2     5810.92     5484.46    148.40 o 
  11   1   2     1974.49     1977.29     83.99 o 
  12   1   2     7325.56     6852.05    205.05 o 
  13   1   2       82.74       56.33     45.89 o 
 -13   2   2       39.14       78.39     46.50 o 
 -12   2   2     3142.97     3095.25    108.56 o 
 -11   2   2     5295.47     5347.87    145.45 o 
 -10   2   2     6844.50     6790.00    184.32 o 
  -9   2   2      881.43      928.51     42.32 o 
  -8   2   2     4083.21     4095.81    142.59 o 
  -7   2   2     8323.14     8614.47    155.58 o 
  -6   2   2    22935.58    23032.61    370.15 o 
  -5   2   2    20994.00    21576.23    345.32 o 
  -4   2   2     2063.69     2104.74     48.03 o 
  -3   2   2     5298.81     5557.43     97.78 o 
  -2   2   2    13464.08    13583.50    221.36 o 
  -1   2   2    33609.99    33755.96    577.78 o 
   0   2   2    50882.18    50955.96    718.49 o 
   1   2   2      932.03     1182.23     31.84 o 
   2   2   2     5892.61     6325.64    108.34 o 
   3   2   2     8765.52     8698.42    171.48 o 
   4   2   2    21424.80    21157.78    336.28 o 
   5   2   2    15073.93    14868.52    243.88 o 
   6   2   2     6412.61     6609.53    134.22 o 
   7   2   2       86.17       87.11     20.84 o 
   8   2   2     7196.60     7129.43    134.43 o 
   9   2   2     8527.07     8392.44    198.45 o 
  10   2   2     5243.05     5209.91    143.53 o 
  11   2   2     1319.11     1503.48     76.23 o 
  12   2   2      188.09      230.26     66.28 o 
  13   2   2     1378.98     1344.60     79.71 o 
 -13   3   2     3448.60     3399.86    137.11 o 
 -12   3   2      520.75      520.34     68.63 o 
 -11   3   2      571.58      604.61     63.13 o 
 -10   3   2      298.76      388.93     45.58 o 
  -9   3   2    10842.31    11312.57    203.59 o 
  -8   3   2     1267.87     1268.36     67.76 o 
  -7   3   2     4455.29     4608.05     95.76 o 
  -6   3   2      190.85      184.77     22.96 o 
  -5   3   2    17890.23    17823.21    290.79 o 
  -4   3   2     3655.84     3682.99     75.11 o 
  -3   3   2    33570.46    33268.38    519.80 o 
  -2   3   2     3571.72     3692.74     70.17 o 
  -1   3   2     3898.17     4353.38     70.98 o 
   0   3   2    10999.43    11738.63    191.57 o 
   1   3   2    59752.62    57770.12    965.45 o 
   2   3   2     4592.58     4640.79     86.21 o 
   3   3   2     6004.98     6145.36    111.26 o 
   4   3   2      546.62      672.02     40.94 o 
   5   3   2    25034.20    24575.78    393.39 o 
   6   3   2     6268.31     6440.93    133.59 o 
   7   3   2    25955.69    25983.73    420.08 o 
   8   3   2     1162.99     1226.65     68.40 o 
   9   3   2      538.30      585.19     52.80 o 
  10   3   2      738.01      830.03     71.17 o 
  11   3   2    12236.67    12162.21    278.34 o 
  12   3   2     1003.16     1086.87     71.66 o 
 -12   4   2      250.32      335.79     51.90 o 
 -11   4   2    10941.60    11223.40    257.42 o 
 -10   4   2      111.36      108.56     40.42 o 
  -9   4   2      514.95      556.07     38.40 o 
  -8   4   2      318.30      303.75     31.56 o 
  -7   4   2    18368.95    18405.44    307.01 o 
  -6   4   2      158.59      188.39     24.56 o 
  -5   4   2    12217.98    12156.15    207.60 o 
  -4   4   2     1494.35     1480.23     44.07 o 
  -3   4   2     3417.03     3580.67     74.40 o 
  -2   4   2     1222.48     1231.74     35.42 o 
  -1   4   2    43965.07    43028.62    670.00 o 
   0   4   2        5.65       47.51     16.15 o 
   1   4   2     4674.00     4745.08     91.32 o 
   2   4   2     3043.65     3166.23     73.37 o 
   3   4   2    33656.18    33838.73    534.77 o 
   4   4   2      217.44      256.32     22.94 o 
   5   4   2    22889.06    22640.55    368.15 o 
   6   4   2      602.88      666.27     33.96 o 
   7   4   2     1613.25     1646.60     59.74 o 
   8   4   2      845.66      866.00     64.46 o 
   9   4   2    11466.98    11379.40    258.11 o 
  10   4   2       78.88      116.30     42.72 o 
  11   4   2      778.85      814.10     63.22 o 
  12   4   2      111.91      104.23     48.63 o 
 -12   5   2       27.31       26.69     71.53 o 
 -11   5   2       26.92       12.73     66.42 o 
 -10   5   2      911.63      900.09     75.66 o 
  -9   5   2    10343.81    10469.11    194.27 o 
  -8   5   2     3194.36     3262.77     82.69 o 
  -7   5   2     8747.09     8676.63    180.85 o 
  -6   5   2     1258.62     1315.91     68.60 o 
  -5   5   2    10832.76    10620.86    258.93 o 
  -4   5   2     4081.55     4139.76     87.53 o 
  -3   5   2    22476.30    22316.67    361.74 o 
  -2   5   2     2960.97     3088.83     91.16 o 
  -1   5   2      103.63      168.30     17.99 o 
   0   5   2     6830.14     6963.11    129.01 o 
   1   5   2    25856.97    24591.85    395.90 o 
   2   5   2     3916.29     3893.34     91.84 o 
   3   5   2     5851.15     5657.02    110.32 o 
   4   5   2      791.81      862.80     56.37 o 
   5   5   2     4982.41     4828.79    111.77 o 
   6   5   2     1801.79     1852.53     56.97 o 
   7   5   2    12538.50    12681.83    224.05 o 
   8   5   2      255.33      306.22     33.64 o 
   9   5   2        9.11      -25.52     37.03 o 
  10   5   2     1342.38     1419.33     93.84 o 
  11   5   2     5815.49     5819.12    163.72 o 
 -11   6   2     4023.68     4718.37    212.85 o 
 -10   6   2     3234.30     3515.05    276.49 o 
  -9   6   2       10.85       57.01     37.92 o 
  -8   6   2     1138.71     1130.88     99.54 o 
  -7   6   2     5683.90     5685.66    161.94 o 
  -6   6   2    11437.16    11018.16    225.12 o 
  -5   6   2     6999.10     6621.57    150.49 o 
  -4   6   2     2032.97     2115.13     92.14 o 
  -3   6   2     1811.70     1694.50     71.73 o 
  -2   6   2     5325.69     5261.50    123.09 o 
  -1   6   2    14013.00    13689.58    263.63 o 
   0   6   2     8354.94     8283.78    153.19 o 
   1   6   2      674.10      663.22     41.34 o 
   2   6   2      720.54      822.72     59.25 o 
   3   6   2     7108.53     7078.48    135.58 o 
   4   6   2     8765.38     8854.22    164.81 o 
   5   6   2     4900.72     4885.85    140.09 o 
   6   6   2     1667.16     1714.61     58.58 o 
   7   6   2     1530.94     1563.60     56.47 o 
   8   6   2     2902.42     3034.03     94.68 o 
   9   6   2     3972.43     3931.16    154.97 o 
  10   6   2     2646.97     2573.03    126.63 o 
  -9   7   2      651.78      791.55     65.49 o 
  -8   7   2     4093.17     4097.74    128.76 o 
  -7   7   2      291.25      329.22     45.27 o 
  -6   7   2       10.17      -35.62     34.39 o 
  -5   7   2      864.03      931.21     55.44 o 
  -4   7   2    11866.85    11322.61    233.68 o 
  -3   7   2      393.38      426.59     43.40 o 
  -2   7   2     2655.62     2662.57     85.44 o 
  -1   7   2       59.90       63.89     32.75 o 
   0   7   2     4819.72     4721.06    135.53 o 
   1   7   2     2285.82     2230.14    139.91 o 
   2   7   2    12743.72    12871.48    293.75 o 
   3   7   2     1587.97     1531.61     76.64 o 
   4   7   2       65.61       60.92     32.47 o 
   5   7   2      272.25      284.34     43.43 o 
   6   7   2    10965.91    11106.56    232.26 o 
   7   7   2      602.60      736.06     54.50 o 
   8   7   2     1699.47     1733.72     93.18 o 
   9   7   2       27.39      -25.25     57.46 o 
  -8   8   2      582.57      714.08     85.37 o 
  -7   8   2       12.20       23.27     49.73 o 
  -6   8   2     7149.01     7154.10    195.07 o 
  -5   8   2        5.15       27.12     45.11 o 
  -4   8   2      156.23      153.69     49.01 o 
  -3   8   2      127.52       88.74     45.69 o 
  -2   8   2     9230.07     8979.57    226.54 o 
  -1   8   2      326.01      300.44     50.85 o 
   0   8   2     5433.75     5666.82    162.04 o 
   1   8   2       31.45       -5.42     58.82 o 
   2   8   2     2237.24     2094.88    171.24 o 
   3   8   2       12.93       57.05     45.25 o 
   4   8   2     7832.98     8091.64    214.99 o 
   5   8   2       12.94      -21.54     45.06 o 
   6   8   2      369.58      458.59     61.21 o 
   7   8   2        9.72       89.93     51.29 o 
   8   8   2     3049.71     3178.59    145.36 o 
  -6   9   2      126.26       85.85     85.24 o 
  -5   9   2      274.46      347.00     65.01 o 
  -4   9   2     4830.04     4926.05    213.33 o 
  -3   9   2      613.23      527.10     65.19 o 
  -2   9   2     1911.79     1983.84    110.05 o 
  -1   9   2      134.35      170.34     52.21 o 
   0   9   2     2293.79     2263.54    102.04 o 
   1   9   2     1930.74     1855.97    225.07 o 
   2   9   2     4301.85     4387.70    191.73 o 
   3   9   2      731.65      729.12     73.65 o 
   4   9   2      101.16       93.86     52.62 o 
   5   9   2      624.81      683.19     69.05 o 
  -1  10   2     1539.64     1916.87    103.53 o 
   0  10   2     1976.30     1977.94    107.42 o 
   1  10   2      137.72      175.52     74.32 o 
 -13   0   3     5545.67     5640.70    221.62 o 
 -11   0   3     4168.07     4462.64    313.77 o 
  -9   0   3    37029.99    36075.64    810.09 o 
  -7   0   3     2511.09     2617.67    120.83 o 
  -5   0   3    56718.35    54728.58   1198.75 o 
  -3   0   3    35124.27    33985.12   1320.98 o 
  -1   0   3    10699.50    11047.46    388.11 o 
   1   0   3    95267.42    80200.08   1504.16 o 
   3   0   3     9950.37    10155.35    331.99 o 
   5   0   3    40359.69    38897.05   1059.24 o 
   7   0   3    18723.83    18221.00    528.05 o 
   9   0   3     3112.88     3184.56    195.99 o 
  11   0   3    16772.83    16207.62    503.07 o 
  13   0   3      396.86      422.37     83.02 o 
 -13   1   3     3272.77     3535.53    117.81 o 
 -12   1   3      689.54      617.83     55.90 o 
 -11   1   3     8883.03     8583.02    222.24 o 
 -10   1   3      406.24      463.08     45.73 o 
  -9   1   3       63.69       93.98     27.43 o 
  -8   1   3     2258.24     2252.48     60.92 o 
  -7   1   3    22461.88    21729.49    374.68 o 
  -6   1   3     1174.63     1030.63     36.22 o 
  -5   1   3    15157.59    15357.86    251.49 o 
  -4   1   3       29.55       92.27     16.51 o 
  -3   1   3    17095.38    17240.82    272.56 o 
  -2   1   3      175.09      301.93     29.05 o 
  -1   1   3    40244.27    40346.91    579.30 o 
   0   1   3      491.04      660.02     18.45 o 
   1   1   3      882.97      975.67     33.83 o 
   2   1   3      115.09      219.67     17.03 o 
   3   1   3    22835.72    22258.07    348.80 o 
   4   1   3     2784.86     2730.76     60.16 o 
   5   1   3    11637.69    11353.89    189.03 o 
   6   1   3        5.80       14.54     13.25 o 
   7   1   3    12180.03    12122.93    204.18 o 
   8   1   3     8290.40     8276.19    192.85 o 
   9   1   3     6013.89     5716.79    149.21 o 
  10   1   3      602.15      602.93     52.41 o 
  11   1   3        1.09       17.31     41.38 o 
  12   1   3     1005.46      908.69     66.12 o 
  13   1   3     5403.18     5501.45    161.92 o 
 -13   2   3     1295.57     1282.13     74.55 o 
 -12   2   3      142.37       52.23     41.27 o 
 -11   2   3     1609.42     1700.64     79.84 o 
 -10   2   3    10004.19     9812.01    201.24 o 
  -9   2   3     9199.68     9180.90    170.11 o 
  -8   2   3     4900.52     4860.76    102.07 o 
  -7   2   3      469.60      477.92     29.38 o 
  -6   2   3     6725.25     6964.29    132.52 o 
  -5   2   3    23828.63    24620.04    392.10 o 
  -4   2   3    31931.37    31482.22    492.26 o 
  -3   2   3    13777.65    13921.82    224.43 o 
  -2   2   3      430.59      480.03     30.01 o 
  -1   2   3     5149.63     5398.27    103.12 o 
   0   2   3   191242.14   173445.53   2610.81 o 
   1   2   3   108257.54   103168.36   1575.46 o 
   2   2   3    20326.25    20700.03    327.37 o 
   3   2   3     1187.82     1137.55     44.85 o 
   4   2   3    13863.88    14110.81    230.38 o 
   5   2   3    14489.89    14051.15    231.86 o 
   6   2   3    26259.97    26622.36    424.80 o 
   7   2   3     9319.90     9460.44    167.93 o 
   8   2   3      209.96      236.68     37.30 o 
   9   2   3      969.19      943.40     57.72 o 
  10   2   3     5726.30     5176.64    154.34 o 
  11   2   3     6213.69     6199.59    168.33 o 
  12   2   3     3462.70     3476.02    119.76 o 
  13   2   3       48.99       99.08     48.96 o 
 -13   3   3      318.01      277.57     59.27 o 
 -12   3   3     6006.38     6235.97    165.91 o 
 -11   3   3     2364.58     2511.43     93.77 o 
 -10   3   3     1402.68     1494.95     64.31 o 
  -9   3   3       48.51       68.10     26.99 o 
  -8   3   3     3723.09     3882.98     88.04 o 
  -7   3   3     4977.71     4994.53    101.78 o 
  -6   3   3    21372.97    21587.73    350.05 o 
  -5   3   3     1376.26     1362.68     41.39 o 
  -4   3   3      479.46      496.67     24.71 o 
  -3   3   3     3340.77     3374.70     75.30 o 
  -2   3   3    24655.50    24754.13    357.93 o 
  -1   3   3     3037.91     3106.22     69.94 o 
   0   3   3    14163.79    14632.48    215.26 o 
   1   3   3       63.48      102.89     14.97 o 
   2   3   3     6426.23     6392.66    113.77 o 
   3   3   3     6355.58     6207.09    112.77 o 
   4   3   3    23476.63    22616.81    362.78 o 
   5   3   3     2166.62     2192.84     54.83 o 
   6   3   3      423.58      489.16     34.58 o 
   7   3   3     1653.83     1673.52     51.13 o 
   8   3   3     9769.89    10053.17    181.54 o 
   9   3   3     4182.00     4148.52    121.40 o 
  10   3   3     3719.43     3690.47    118.36 o 
  11   3   3        9.12        6.64     41.23 o 
  12   3   3     2577.02     2747.20    108.21 o 
 -12   4   3      379.69      471.25     61.79 o 
 -11   4   3        3.21       45.36     41.02 o 
 -10   4   3    13080.31    13373.06    373.79 o 
  -9   4   3       29.52       32.91     27.53 o 
  -8   4   3    12776.42    12901.74    225.97 o 
  -7   4   3       15.39       53.20     23.18 o 
  -6   4   3     6020.52     6106.22    131.90 o 
  -5   4   3      172.46      250.32     35.32 o 
  -4   4   3    42736.72    41662.34    652.90 o 
  -3   4   3      145.67      231.32     17.60 o 
  -2   4   3      861.63      831.70     37.64 o 
  -1   4   3        7.81       17.90     20.10 o 
   0   4   3    31952.82    31740.80    499.98 o 
   1   4   3      526.99      608.77     59.47 o 
   2   4   3    31499.12    31800.05    502.74 o 
   3   4   3     1036.77     1188.68     47.92 o 
   4   4   3     4151.39     4100.42     85.79 o 
   5   4   3      463.25      472.52     29.10 o 
   6   4   3    28590.68    28143.82    453.60 o 
   7   4   3       24.95       51.34     25.63 o 
   8   4   3     1121.19     1116.01     45.67 o 
   9   4   3      180.76      248.94     43.38 o 
  10   4   3    10224.48    10054.81    238.00 o 
  11   4   3        2.31       61.44     44.38 o 
  12   4   3     4065.85     4281.47    137.63 o 
 -12   5   3     5720.36     5787.69    240.03 o 
 -11   5   3      821.58      821.26    106.88 o 
 -10   5   3     1823.72     1923.36     89.06 o 
  -9   5   3      167.44      200.34     38.99 o 
  -8   5   3     3743.90     3798.10     90.45 o 
  -7   5   3     4180.85     4168.41     93.60 o 
  -6   5   3    14527.33    14161.77    261.93 o 
  -5   5   3      728.52      774.81     38.42 o 
  -4   5   3      387.02      410.65     25.37 o 
  -3   5   3       49.42       68.40     23.43 o 
  -2   5   3    22139.01    21291.76    385.91 o 
  -1   5   3     1245.90     1233.04     48.43 o 
   0   5   3     7495.11     7157.97    132.26 o 
   1   5   3      667.51      686.50     31.46 o 
   2   5   3    18301.68    18027.89    297.29 o 
   3   5   3      570.16      622.56     45.84 o 
   4   5   3    19471.38    19172.88    318.85 o 
   5   5   3       71.94      115.93     24.71 o 
   6   5   3      769.28      762.02     38.36 o 
   7   5   3       34.39       47.94     26.42 o 
   8   5   3    10575.38    10632.91    195.81 o 
   9   5   3      940.08     1043.44     64.44 o 
  10   5   3     2293.49     2150.45     91.23 o 
  11   5   3        0.61       78.16     49.44 o 
 -11   6   3      728.51      931.62    103.64 o 
 -10   6   3     2964.05     3377.32    328.82 o 
  -9   6   3     5754.86     5794.28    225.36 o 
  -8   6   3     2418.32     2401.19     84.16 o 
  -7   6   3     1932.36     2125.02     77.20 o 
  -6   6   3     1169.41     1266.92     98.12 o 
  -5   6   3     6838.02     6786.51    153.71 o 
  -4   6   3     8567.33     8433.32    180.32 o 
  -3   6   3     9175.17     8897.99    186.07 o 
  -2   6   3     1401.71     1366.16     56.19 o 
  -1   6   3     2529.66     2451.96     76.20 o 
   0   6   3     6574.39     6579.45    145.47 o 
   1   6   3    17638.52    17880.45    299.05 o 
   2   6   3     5406.47     5378.69    109.67 o 
   3   6   3      669.30      720.15     68.71 o 
   4   6   3      298.40      311.36     29.53 o 
   5   6   3     6537.63     6528.79    131.42 o 
   6   6   3     5272.49     5412.80    115.52 o 
   7   6   3     3294.83     3368.75     85.98 o 
   8   6   3      513.36      598.58     55.40 o 
   9   6   3      694.65      871.83     99.81 o 
  10   6   3     1285.87     1298.30     97.79 o 
  -9   7   3      220.83      214.02     51.79 o 
  -8   7   3     1667.35     1765.20     82.70 o 
  -7   7   3     5652.17     5574.49    154.97 o 
  -6   7   3     3895.63     3822.12    109.05 o 
  -5   7   3     2213.95     2161.75     79.49 o 
  -4   7   3      570.17      606.74     48.24 o 
  -3   7   3     5349.64     5235.60    130.50 o 
  -2   7   3     3804.32     3708.37    141.55 o 
  -1   7   3     9233.95     9070.62    193.42 o 
   0   7   3      612.60      603.79     44.81 o 
   1   7   3       14.74       23.70     37.56 o 
   2   7   3      722.28      668.69     55.27 o 
   3   7   3    10594.87     9991.43    242.07 o 
   4   7   3     2023.32     1929.91    107.86 o 
   5   7   3     3927.33     4029.22    112.03 o 
   6   7   3       68.90       81.03     37.87 o 
   7   7   3     2874.54     2937.29     96.43 o 
   8   7   3     1955.48     2104.70    127.03 o 
   9   7   3     3657.13     4002.43    193.43 o 
  -8   8   3      369.69      419.31     58.11 o 
  -7   8   3       23.26       60.78     44.02 o 
  -6   8   3        4.09       82.26     43.32 o 
  -5   8   3     6717.27     6591.39    160.01 o 
  -4   8   3       53.54       33.82     46.46 o 
  -3   8   3     6556.66     6862.49    189.20 o 
  -2   8   3      235.09      271.77     60.28 o 
  -1   8   3     2577.75     2815.62    106.99 o 
   0   8   3      205.38      179.95     46.75 o 
   1   8   3     9550.30     9533.42    236.17 o 
   2   8   3        0.63       31.24     42.03 o 
   3   8   3      211.60      251.16     52.80 o 
   4   8   3        8.10       21.45     44.71 o 
   5   8   3     5485.54     5668.12    168.24 o 
   6   8   3       11.90       26.40     48.22 o 
   7   8   3     3479.39     3833.12    135.57 o 
   8   8   3       30.68       38.46     68.35 o 
  -6   9   3      171.87      193.84     61.47 o 
  -5   9   3     1576.90     1747.07    102.35 o 
  -4   9   3       14.74      -39.98     51.95 o 
  -3   9   3     4473.75     4708.23    153.98 o 
  -2   9   3      865.61      888.14     73.81 o 
  -1   9   3     6440.42     6556.96    364.50 o 
   0   9   3      313.88      289.40     57.98 o 
   1   9   3      619.32      666.19     95.65 o 
   2   9   3      124.15      114.19     50.92 o 
   3   9   3     7225.42     7633.98    210.82 o 
   4   9   3      621.85      718.91     71.80 o 
   5   9   3     1254.26     1266.05     85.47 o 
  -1  10   3       70.44      109.87     56.23 o 
   0  10   3     1385.05     1488.17    116.06 o 
 -12   0   4     8127.11     8060.07    484.29 o 
 -10   0   4     1303.53     1315.69     69.37 o 
  -8   0   4    13617.01    14027.85    337.61 o 
  -6   0   4    12172.92    11950.17    287.19 o 
  -4   0   4    25615.07    26215.36    586.30 o 
  -2   0   4    31806.86    31579.01   1175.02 o 
   0   0   4      996.30     1183.77     44.71 o 
   2   0   4    51489.45    51283.42    967.16 o 
   4   0   4    18342.70    18544.21    787.80 o 
   6   0   4     1586.45     1481.34     82.29 o 
   8   0   4    26765.00    25863.74    736.91 o 
  10   0   4      902.67      756.64    177.76 o 
  12   0   4     4855.40     4819.12    206.44 o 
 -13   1   4      290.67      339.74     51.14 o 
 -12   1   4       89.87       97.59     42.55 o 
 -11   1   4     1612.43     1523.83     71.45 o 
 -10   1   4    21476.59    21047.61    348.82 o 
  -9   1   4     5008.45     5101.35    106.53 o 
  -8   1   4     9581.91     9607.70    173.00 o 
  -7   1   4        6.70        8.44     19.57 o 
  -6   1   4    15791.40    15550.17    278.36 o 
  -5   1   4    10361.43    10726.29    201.25 o 
  -4   1   4    75077.13    73144.88   1122.89 o 
  -3   1   4     6588.90     6880.71    117.23 o 
  -2   1   4      304.20      382.89     20.92 o 
  -1   1   4     6958.98     7394.33    118.99 o 
   0   1   4    76417.69    72844.92   1436.68 o 
   1   1   4    64116.94    63266.49    968.69 o 
   2   1   4    12687.98    13223.77    249.70 o 
   3   1   4     1119.97     1246.58     32.81 o 
   4   1   4    19012.60    18175.19    290.08 o 
   5   1   4     4622.39     4575.15     78.43 o 
   6   1   4    33316.35    32158.28    507.26 o 
   7   1   4     5708.38     5557.81    139.55 o 
   8   1   4     3000.23     2972.38     95.16 o 
   9   1   4      422.01      468.45     47.99 o 
  10   1   4    11635.61    10764.53    248.97 o 
  11   1   4     2246.36     2202.31    116.01 o 
  12   1   4     2754.74     2791.75    106.95 o 
  13   1   4       53.26      141.67     52.35 o 
 -13   2   4     1583.96     1565.57    126.85 o 
 -12   2   4     4745.60     4783.30    137.04 o 
 -11   2   4     2530.33     2562.41    146.41 o 
 -10   2   4      157.07      157.74     30.13 o 
  -9   2   4     3330.97     3100.67     78.33 o 
  -8   2   4    10092.85     9759.39    177.15 o 
  -7   2   4     9649.01     9658.76    172.06 o 
  -6   2   4     8773.16     8994.67    158.59 o 
  -5   2   4     1450.74     1683.98     45.77 o 
  -4   2   4     5377.55     5447.32     98.95 o 
  -3   2   4    21176.56    21468.09    338.99 o 
  -2   2   4    24116.74    24680.72    353.90 o 
  -1   2   4    18285.43    19088.47    373.60 o 
   0   2   4    18466.89    19848.48    286.32 o 
   1   2   4    13625.94    13837.50    241.46 o 
   2   2   4    21969.83    22389.79    353.69 o 
   3   2   4    25565.94    25961.50    408.72 o 
   4   2   4     7466.21     6960.40    122.39 o 
   5   2   4      337.92      408.67     22.79 o 
   6   2   4     3876.50     4107.48    114.40 o 
   7   2   4    13719.69    13643.98    231.14 o 
   8   2   4     7468.19     7246.57    175.66 o 
   9   2   4     5621.63     5619.07    164.67 o 
  10   2   4      637.14      709.51     57.26 o 
  11   2   4      995.46     1091.54     67.72 o 
  12   2   4     3448.83     3257.69    117.24 o 
  13   2   4     1806.98     1727.39     88.41 o 
 -13   3   4     1610.34     1772.42    103.42 o 
 -12   3   4        5.19       20.04     42.31 o 
 -11   3   4     6745.25     7072.13    177.19 o 
 -10   3   4     1087.84     1132.69     49.08 o 
  -9   3   4    14133.11    14246.04    248.82 o 
  -8   3   4      802.94      781.27     43.35 o 
  -7   3   4      239.74      303.14     27.30 o 
  -6   3   4     1346.82     1320.71     43.05 o 
  -5   3   4    49228.23    47835.39    744.77 o 
  -4   3   4     3715.20     3695.31     75.25 o 
  -3   3   4    11708.51    11480.69    191.31 o 
  -2   3   4     3123.47     3342.95     83.25 o 
  -1   3   4    23856.94    23853.64    417.96 o 
   0   3   4     2372.72     2278.89     42.71 o 
   1   3   4    39988.18    38410.85    617.33 o 
   2   3   4      841.65      899.95     42.26 o 
   3   3   4      198.57      229.65     20.23 o 
   4   3   4      978.94      898.34     32.47 o 
   5   3   4    26919.74    25662.37    410.59 o 
   6   3   4     3545.42     3453.85     75.99 o 
   7   3   4     5895.24     5780.17    138.74 o 
   8   3   4      107.23      115.50     35.54 o 
   9   3   4     6868.18     6786.27    173.26 o 
  10   3   4     1117.46     1025.14     64.82 o 
  11   3   4    10553.67    10421.80    248.31 o 
  12   3   4      193.17      226.62     52.07 o 
 -12   4   4       36.86        4.05     50.16 o 
 -11   4   4     4924.43     4950.24    159.26 o 
 -10   4   4        4.17       38.73     30.35 o 
  -9   4   4     4122.45     4278.08     98.82 o 
  -8   4   4      548.98      510.25     35.21 o 
  -7   4   4    11353.17    11300.97    199.32 o 
  -6   4   4        6.81       -7.70     19.60 o 
  -5   4   4     1037.93     1074.13     38.09 o 
  -4   4   4       63.79       65.49     16.93 o 
  -3   4   4    32280.10    32011.10    505.48 o 
  -2   4   4     1992.64     2039.96     60.41 o 
  -1   4   4    23934.83    24118.16    472.28 o 
   0   4   4       85.99       94.93     18.48 o 
   1   4   4     9287.23     9238.09    160.41 o 
   2   4   4     3722.54     3996.69     81.75 o 
   3   4   4    33438.45    32716.77    519.67 o 
   4   4   4      259.83      258.42     33.01 o 
   5   4   4     1117.54     1196.92     42.49 o 
   6   4   4       11.78      -17.82     20.83 o 
   7   4   4    12517.06    12729.27    247.00 o 
   8   4   4      161.62      130.17     37.64 o 
   9   4   4     5612.02     5783.32    156.29 o 
  10   4   4      130.51      121.60     44.04 o 
  11   4   4      442.55      489.22     81.72 o 
  12   4   4      128.82      142.32     51.41 o 
 -12   5   4       87.71      148.86     75.76 o 
 -11   5   4     3030.40     3132.39    165.00 o 
 -10   5   4     2207.44     2278.27     93.09 o 
  -9   5   4     7654.58     7975.75    175.96 o 
  -8   5   4     3930.32     3963.73    106.50 o 
  -7   5   4       31.28       26.78     24.88 o 
  -6   5   4     1505.15     1604.15     69.40 o 
  -5   5   4    18972.32    18632.26    309.13 o 
  -4   5   4     8621.29     8703.48    156.87 o 
  -3   5   4     2936.71     2839.39     79.44 o 
  -2   5   4      637.05      646.18     53.55 o 
  -1   5   4    11553.38    11306.11    218.54 o 
   0   5   4     4394.17     4289.79     88.05 o 
   1   5   4    18160.10    17467.38    288.94 o 
   2   5   4     3082.53     2868.57     68.03 o 
   3   5   4      106.26      143.27     22.89 o 
   4   5   4     1812.74     1884.68     55.66 o 
   5   5   4    21750.84    21251.19    352.00 o 
   6   5   4     1742.82     1645.79     60.54 o 
   7   5   4     2445.93     2498.26     70.17 o 
   8   5   4        0.90      -12.28     30.87 o 
   9   5   4     4034.63     4064.56    149.69 o 
  10   5   4     1113.75     1011.36     67.91 o 
  11   5   4     3520.93     3811.32    128.52 o 
 -11   6   4     1485.89     1606.93    163.20 o 
 -10   6   4        6.40       12.78     55.61 o 
  -9   6   4     1417.22     1566.59     79.40 o 
  -8   6   4     1646.71     1818.11     81.46 o 
  -7   6   4    13577.88    13269.75    264.43 o 
  -6   6   4      836.05      875.68     51.60 o 
  -5   6   4      178.97      181.17     39.42 o 
  -4   6   4     1065.03      976.03     51.53 o 
  -3   6   4     7882.43     7540.60    163.93 o 
  -2   6   4     5125.51     5165.31    123.07 o 
  -1   6   4    10591.68    10463.44    211.05 o 
   0   6   4      194.29      260.17     46.22 o 
   1   6   4     1406.85     1376.36     50.73 o 
   2   6   4     5189.73     5046.61    104.90 o 
   3   6   4     8470.95     8441.62    157.24 o 
   4   6   4     2373.27     2399.27     70.71 o 
   5   6   4      854.83      860.69     42.78 o 
   6   6   4     2432.98     2460.12     79.96 o 
   7   6   4     4032.80     4167.37     99.58 o 
   8   6   4     4003.29     3985.85    125.01 o 
   9   6   4     3334.36     3445.25    144.80 o 
  10   6   4       70.06      113.01     64.14 o 
  -9   7   4      486.53      515.82     58.77 o 
  -8   7   4     1854.02     1864.32    107.22 o 
  -7   7   4       48.92       77.59     42.15 o 
  -6   7   4     4657.77     4715.24    123.45 o 
  -5   7   4     1664.04     1710.05    104.17 o 
  -4   7   4    10001.88     9650.45    205.48 o 
  -3   7   4      154.13      126.80     38.47 o 
  -2   7   4       48.82       90.26     34.46 o 
  -1   7   4      759.00      884.19     53.32 o 
   0   7   4    15122.32    14520.18    284.02 o 
   1   7   4      921.44     1048.76     53.28 o 
   2   7   4     2461.38     2614.40    104.57 o 
   3   7   4      229.95      287.20     46.48 o 
   4   7   4     4622.89     4750.17    143.85 o 
   5   7   4     1254.77     1223.13     61.21 o 
   6   7   4     7167.34     7706.46    176.49 o 
   7   7   4       24.71      -43.87     40.96 o 
   8   7   4      101.64      172.69     54.45 o 
   9   7   4      525.66      563.92     80.00 o 
  -8   8   4     8176.70     7971.04    207.39 o 
  -7   8   4       26.86       35.36     44.23 o 
  -6   8   4     5280.40     5121.83    149.01 o 
  -5   8   4       14.99        7.58     41.17 o 
  -4   8   4     1977.96     1879.46    105.43 o 
  -3   8   4        8.87        9.40     43.04 o 
  -2   8   4    17123.35    16695.57    474.13 o 
  -1   8   4       25.11       65.28     57.42 o 
   0   8   4      721.50      743.40     62.21 o 
   1   8   4       63.30       88.33     44.08 o 
   2   8   4     8897.75     9034.46    229.17 o 
   3   8   4      339.90      325.57     53.84 o 
   4   8   4     6220.83     6207.82    178.04 o 
   5   8   4      164.22      184.72     72.89 o 
   6   8   4      515.66      731.85     67.87 o 
   7   8   4       45.56       83.03     52.44 o 
  -6   9   4     1932.31     2099.70    139.55 o 
  -5   9   4      606.47      683.55     75.46 o 
  -4   9   4     2649.68     2605.55    123.45 o 
  -3   9   4      346.32      352.01     64.91 o 
  -2   9   4      145.86      156.99     53.19 o 
  -1   9   4      885.88     1052.56    108.77 o 
   0   9   4     6186.00     6131.33    239.00 o 
   1   9   4     1655.79     1804.71    135.18 o 
   2   9   4     1005.01      932.82     74.51 o 
   3   9   4       60.49      -23.43     48.64 o 
   4   9   4     2613.72     2569.39    114.02 o 
   5   9   4      764.59      868.51     77.15 o 
 -13   0   5      759.55     1027.86     95.73 o 
 -11   0   5    10494.90    10069.85    446.20 o 
  -9   0   5    15288.17    15760.46    442.40 o 
  -7   0   5     7548.22     7717.81    200.76 o 
  -5   0   5    81876.98    78983.84   1722.20 o 
  -3   0   5     2197.35     2417.27     92.34 o 
  -1   0   5    51343.63    48821.92   1064.37 o 
   1   0   5    48230.90    43794.88   2240.41 o 
   3   0   5     4344.37     4484.55    153.49 o 
   5   0   5    34190.88    31953.20    883.49 o 
   7   0   5    12554.18    11753.92    410.94 o 
   9   0   5    10528.22     9701.68    320.24 o 
  11   0   5    10265.22     9907.62    584.67 o 
  13   0   5      463.15      616.74     93.65 o 
 -13   1   5     7352.60     7344.56    187.51 o 
 -12   1   5      352.02      381.47     48.60 o 
 -11   1   5     1625.83     1747.01    103.64 o 
 -10   1   5      566.56      585.33     39.97 o 
  -9   1   5     8936.65     9084.97    167.45 o 
  -8   1   5     4472.13     4628.03     98.09 o 
  -7   1   5    17279.11    16924.24    282.57 o 
  -6   1   5      334.40      376.85     25.84 o 
  -5   1   5      101.82      116.14     34.88 o 
  -4   1   5    19724.89    20619.24    329.29 o 
  -3   1   5    52677.75    53006.90    817.28 o 
  -2   1   5     5023.04     5270.07    100.84 o 
  -1   1   5     7478.03     7675.98    253.70 o 
   0   1   5     1776.14     2064.30     43.79 o 
   1   1   5    27199.31    26966.14    421.10 o 
   2   1   5    14020.83    14403.03    230.95 o 
   3   1   5    31287.59    30783.60    641.42 o 
   4   1   5      142.79      193.24     21.02 o 
   5   1   5     4186.45     4163.65    103.16 o 
   6   1   5     2119.27     1914.23     67.87 o 
   7   1   5    30971.25    30202.56    600.34 o 
   8   1   5     1787.36     1687.10    106.25 o 
   9   1   5      384.83      425.51     46.96 o 
  10   1   5       50.48       95.28     40.61 o 
  11   1   5     6041.43     5815.18    162.45 o 
  12   1   5     1303.39     1361.25     78.55 o 
  13   1   5     3468.23     3390.59    123.66 o 
 -13   2   5       76.75      142.09     55.36 o 
 -12   2   5      420.64      470.05     56.44 o 
 -11   2   5     6036.10     5991.84    154.85 o 
 -10   2   5     9798.25     9755.27    181.55 o 
  -9   2   5     4849.41     4789.02    120.73 o 
  -8   2   5     1404.60     1506.69     51.72 o 
  -7   2   5     2426.35     2476.96     82.90 o 
  -6   2   5    13865.62    14168.46    262.18 o 
  -5   2   5    15995.64    15762.89    258.43 o 
  -4   2   5    22462.22    22800.39    361.85 o 
  -3   2   5      441.15      494.45     20.42 o 
  -2   2   5      970.15     1029.46     28.93 o 
  -1   2   5    15407.39    15342.61    223.94 o 
   0   2   5    47130.94    48147.23    742.27 o 
   1   2   5    14945.74    14910.80    240.45 o 
   2   2   5     4711.00     4623.31     85.41 o 
   3   2   5     9132.66     9854.15    165.96 o 
   4   2   5    27527.20    27723.44    437.80 o 
   5   2   5    21046.12    20667.38    333.43 o 
   6   2   5    12987.41    12961.71    218.92 o 
   7   2   5       49.47       64.44     18.09 o 
   8   2   5      125.45      171.46     36.04 o 
   9   2   5     4666.13     4572.66    203.84 o 
  10   2   5     6898.07     6750.42    176.27 o 
  11   2   5     2934.56     2937.32    136.76 o 
  12   2   5      541.37      577.39     61.04 o 
 -13   3   5      890.65      960.69     77.76 o 
 -12   3   5     4822.48     4946.93    179.98 o 
 -11   3   5      469.32      523.77     51.03 o 
 -10   3   5     1690.72     1726.51     72.27 o 
  -9   3   5     2222.02     2208.51     66.52 o 
  -8   3   5    21976.32    22429.43    369.42 o 
  -7   3   5     4131.45     4032.59     87.84 o 
  -6   3   5     1847.30     1906.04     52.24 o 
  -5   3   5      333.06      354.37     26.85 o 
  -4   3   5    23053.85    22546.65    360.76 o 
  -3   3   5    11354.34    11833.14    232.66 o 
  -2   3   5    34690.43    34079.31    590.94 o 
  -1   3   5      480.38      451.61     32.08 o 
   0   3   5     2919.24     2951.55     53.22 o 
   1   3   5     7259.18     7662.75    133.48 o 
   2   3   5    35532.12    35278.76    553.89 o 
   3   3   5     1997.40     1832.59     48.18 o 
   4   3   5     4795.30     4805.14     94.08 o 
   5   3   5      293.57      293.80     23.47 o 
   6   3   5    12935.86    12697.77    217.11 o 
   7   3   5     4303.35     4165.83     89.36 o 
   8   3   5    11965.69    11351.25    256.08 o 
   9   3   5     1196.66     1174.26     65.49 o 
  10   3   5      510.91      542.81     62.95 o 
  11   3   5      473.33      513.53     58.41 o 
  12   3   5     5593.36     5573.70    200.87 o 
 -12   4   5      781.23      851.88     73.19 o 
 -11   4   5       65.75      109.18     48.63 o 
 -10   4   5    16016.59    16581.52    287.86 o 
  -9   4   5      310.68      348.48     34.12 o 
  -8   4   5       21.75       56.32     25.17 o 
  -7   4   5     1030.44     1016.47     51.35 o 
  -6   4   5    26762.77    26105.79    420.91 o 
  -5   4   5       88.76      135.95     28.40 o 
  -4   4   5    23568.90    23318.60    374.99 o 
  -3   4   5      850.03      842.18     40.65 o 
  -2   4   5     6988.77     6879.23    141.35 o 
  -1   4   5      662.72      739.10     36.38 o 
   0   4   5    53370.52    52879.52    753.02 o 
   1   4   5     3015.13     3142.32     74.45 o 
   2   4   5      601.39      566.81     39.41 o 
   3   4   5      321.50      333.57     24.45 o 
   4   4   5    19810.80    19352.52    318.76 o 
   5   4   5       34.47       74.13     32.49 o 
   6   4   5    18144.01    18125.28    302.75 o 
   7   4   5      144.09      188.66     27.76 o 
   8   4   5     2623.65     2377.22    116.83 o 
   9   4   5        0.24       17.76     37.86 o 
  10   4   5     8625.29     8779.65    216.71 o 
  11   4   5        1.30       61.72     45.11 o 
  12   4   5      634.89      788.95     72.68 o 
 -12   5   5     4521.48     4530.22    209.44 o 
 -11   5   5       18.31       25.14     89.29 o 
 -10   5   5      317.57      393.29     53.17 o 
  -9   5   5      991.73     1090.54     66.10 o 
  -8   5   5     6358.94     6439.70    194.69 o 
  -7   5   5     1371.31     1383.58     58.87 o 
  -6   5   5     4594.16     4528.56    111.74 o 
  -5   5   5      327.58      286.74     49.54 o 
  -4   5   5    10721.96    10346.26    208.01 o 
  -3   5   5     7813.43     7798.48    162.94 o 
  -2   5   5    15073.46    14688.00    277.25 o 
  -1   5   5       23.50      123.72     46.46 o 
   0   5   5     1234.76     1252.59     50.58 o 
   1   5   5     1875.44     1812.63     50.68 o 
   2   5   5    24466.21    23577.91    383.01 o 
   3   5   5     1205.50     1220.17     43.13 o 
   4   5   5     3747.23     3835.00     95.86 o 
   5   5   5     1632.78     1623.80     59.13 o 
   6   5   5    10033.54    10019.14    183.21 o 
   7   5   5     3096.73     3086.31    120.21 o 
   8   5   5     7033.88     7015.78    179.96 o 
   9   5   5       16.86       60.19     42.09 o 
  10   5   5      249.58      251.61     75.88 o 
  11   5   5     1652.44     1727.13     97.71 o 
 -11   6   5     2323.71     2686.65    230.88 o 
 -10   6   5     3321.82     3380.91    118.19 o 
  -9   6   5     2296.71     2341.70     95.00 o 
  -8   6   5       34.38      147.29     80.11 o 
  -7   6   5     1625.57     1708.07    107.68 o 
  -6   6   5     7727.98     7311.47    162.66 o 
  -5   6   5     7297.85     7186.43    159.85 o 
  -4   6   5     2015.32     1982.69     72.25 o 
  -3   6   5      459.25      532.14     42.38 o 
  -2   6   5     3244.87     3236.50     91.03 o 
  -1   6   5     6303.59     6518.83    208.36 o 
   0   6   5    10511.73    10472.70    211.80 o 
   1   6   5     5807.19     5792.38    133.16 o 
   2   6   5       26.40        0.09     27.74 o 
   3   6   5      942.33      958.88     41.61 o 
   4   6   5     5123.34     5201.76    110.95 o 
   5   6   5     9260.21     9210.28    172.83 o 
   6   6   5     2896.81     3008.75     80.40 o 
   7   6   5      451.60      537.26     40.37 o 
   8   6   5      897.07     1033.50     67.05 o 
   9   6   5     1613.33     1638.37     80.80 o 
  10   6   5     2996.62     3334.04    151.71 o 
  -9   7   5     2494.62     2560.81    104.38 o 
  -8   7   5     1367.59     1437.64     78.29 o 
  -7   7   5     6236.80     5954.36    162.99 o 
  -6   7   5     4146.01     3965.92    123.30 o 
  -5   7   5      291.44      297.55     43.07 o 
  -4   7   5     1607.71     1701.62     70.73 o 
  -3   7   5    10923.81    10704.56    233.35 o 
  -2   7   5     1295.04     1278.25     70.46 o 
  -1   7   5     3506.68     3454.49    100.87 o 
   0   7   5      255.94      349.21     41.24 o 
   1   7   5     9602.29     9404.42    198.44 o 
   2   7   5     1546.94     1572.20     65.14 o 
   3   7   5     9196.49     9030.61    224.17 o 
   4   7   5     1206.41     1143.93     69.77 o 
   5   7   5      272.61      257.96     50.26 o 
   6   7   5      833.64      856.16     59.19 o 
   7   7   5     7093.13     7193.11    168.90 o 
   8   7   5     1255.20     1442.75    147.21 o 
   9   7   5     1252.37     1379.18    104.14 o 
  -8   8   5      342.88      389.70     76.83 o 
  -7   8   5     2055.28     2018.57     91.40 o 
  -6   8   5      119.18      135.68     45.84 o 
  -5   8   5    10399.06    10087.33    239.00 o 
  -4   8   5      120.08      157.68     44.21 o 
  -3   8   5      314.85      346.33     54.44 o 
  -2   8   5        0.96      -56.26     41.91 o 
  -1   8   5     7747.21     7997.36    300.65 o 
   0   8   5      215.27      216.77     53.59 o 
   1   8   5     5768.68     5800.17    164.28 o 
   2   8   5      166.11      224.94     50.64 o 
   3   8   5     2500.24     2512.88    119.21 o 
   4   8   5       12.21       26.36     46.83 o 
   5   8   5     5350.44     5687.55    215.37 o 
   6   8   5       29.31       76.00     51.36 o 
   7   8   5      174.01      113.97     55.36 o 
  -6   9   5      300.26      330.94     68.50 o 
  -5   9   5      168.75      199.34     59.87 o 
  -4   9   5      473.67      426.54     69.75 o 
  -3   9   5     4157.15     4066.67    156.86 o 
  -2   9   5      954.79      835.13     72.40 o 
  -1   9   5     1883.77     1854.31     94.41 o 
   0   9   5       42.12       41.05     49.88 o 
   1   9   5     2202.75     2153.10    101.28 o 
   2   9   5     1207.08     1271.71     87.38 o 
   3   9   5     5111.68     5383.87    169.19 o 
   4   9   5       88.97       85.29     53.89 o 
   5   9   5       16.71      -32.68     48.90 o 
 -12   0   6     5003.27     4886.25    390.33 o 
 -10   0   6     8942.08     8677.50    231.40 o 
  -8   0   6    24163.00    24196.14    558.09 o 
  -6   0   6       28.73      122.86     37.57 o 
  -4   0   6    48020.13    45504.47   1079.64 o 
  -2   0   6    15171.23    15483.59    353.51 o 
   0   0   6    77304.41    69275.51   1508.65 o 
   2   0   6    90409.34    82687.59   3005.12 o 
   4   0   6      770.73      995.94     62.59 o 
   6   0   6    35180.89    33501.09   1244.44 o 
   8   0   6     5982.08     5830.86    213.60 o 
  10   0   6     3336.66     3229.82    248.56 o 
  12   0   6     8508.38     8394.71    341.97 o 
 -13   1   6      255.48      311.99     51.26 o 
 -12   1   6     3156.91     3232.09    107.44 o 
 -11   1   6     1221.29     1238.90     63.21 o 
 -10   1   6     9055.30     9170.80    171.37 o 
  -9   1   6       28.62       46.28     26.09 o 
  -8   1   6       53.29       50.83     23.44 o 
  -7   1   6      419.49      458.47     29.67 o 
  -6   1   6    24829.32    24300.13    400.44 o 
  -5   1   6    11172.74    12056.84    204.00 o 
  -4   1   6    12191.62    12856.06    212.63 o 
  -3   1   6      125.11      169.80     18.42 o 
  -2   1   6    12468.36    12909.09    228.69 o 
  -1   1   6    19405.49    20009.48    294.54 o 
   0   1   6    25352.77    25325.97    398.66 o 
   1   1   6     1584.57     1702.11     66.39 o 
   2   1   6       30.80       55.88     11.69 o 
   3   1   6     1292.42     1303.19     36.00 o 
   4   1   6    22786.24    22411.53    367.35 o 
   5   1   6     3544.39     3369.62     94.58 o 
   6   1   6     9150.03     8968.88    202.83 o 
   7   1   6        6.42       59.26     29.80 o 
   8   1   6    10165.70     9778.47    226.22 o 
   9   1   6       90.10      179.70     40.24 o 
  10   1   6     8134.77     7683.19    195.00 o 
  11   1   6      868.52      927.24     67.20 o 
  12   1   6      359.86      385.91     58.26 o 
  13   1   6      387.27      407.14     69.85 o 
 -13   2   6     4253.86     4498.17    156.91 o 
 -12   2   6     2103.82     2133.82     86.45 o 
 -11   2   6       62.16       69.34     37.98 o 
 -10   2   6     3506.40     3260.96     83.61 o 
  -9   2   6    16436.80    15788.48    271.51 o 
  -8   2   6    15046.00    15023.61    257.68 o 
  -7   2   6     9673.19     9761.72    174.91 o 
  -6   2   6       56.42      103.77     19.71 o 
  -5   2   6    12066.58    12463.22    209.06 o 
  -4   2   6    32419.76    32439.53    508.37 o 
  -3   2   6    25620.45    25782.64    439.19 o 
  -2   2   6    16829.45    17496.55    259.79 o 
  -1   2   6      669.81      712.33     22.92 o 
   0   2   6    13474.36    14214.69    229.82 o 
   1   2   6    30545.53    30961.79    485.15 o 
   2   2   6    37638.85    38335.21    598.18 o 
   3   2   6    30885.90    32381.14    508.94 o 
   4   2   6      228.28      215.93     21.81 o 
   5   2   6     6763.59     6767.58    122.83 o 
   6   2   6    13837.75    13850.70    263.54 o 
   7   2   6    13736.04    13379.25    290.53 o 
   8   2   6     6840.60     6779.60    169.96 o 
   9   2   6       33.11       95.67     39.16 o 
  10   2   6     1016.60      897.12     63.71 o 
  11   2   6     4964.47     4791.93    145.72 o 
  12   2   6     4929.37     4710.01    147.58 o 
 -13   3   6       77.84       56.00     59.89 o 
 -12   3   6     1496.20     1672.14    100.72 o 
 -11   3   6     8436.02     8623.98    236.27 o 
 -10   3   6     2522.93     2547.95     74.79 o 
  -9   3   6     3723.40     3722.56     89.36 o 
  -8   3   6      502.41      531.00     34.65 o 
  -7   3   6    11928.26    12174.63    211.25 o 
  -6   3   6     5226.36     5185.11    102.68 o 
  -5   3   6    19182.39    19229.50    312.65 o 
  -4   3   6      495.22      567.96     43.91 o 
  -3   3   6      129.35      287.61     79.38 o 
  -2   3   6     6877.37     7080.68    140.18 o 
  -1   3   6    20325.53    20034.97    356.03 o 
   0   3   6    10063.90    10337.51    173.58 o 
   1   3   6     9375.26     9214.42    169.23 o 
   2   3   6     3667.92     3936.49     79.79 o 
   3   3   6     7533.27     7554.57    135.89 o 
   4   3   6     8804.09     8831.75    156.12 o 
   5   3   6    16179.44    15629.81    260.94 o 
   6   3   6      900.75      892.45     36.22 o 
   7   3   6       35.84       89.28     34.18 o 
   8   3   6     2353.22     2242.06     86.05 o 
   9   3   6     8580.46     8340.24    343.06 o 
  10   3   6      674.30      695.47     58.49 o 
  11   3   6     1654.62     1682.95     89.02 o 
  12   3   6       91.85      141.82     51.04 o 
 -12   4   6        0.08       36.00     68.89 o 
 -11   4   6        4.32       46.64     46.00 o 
 -10   4   6       53.92      144.64     35.63 o 
  -9   4   6    15147.44    15251.64    264.41 o 
  -8   4   6        4.83       13.87     25.34 o 
  -7   4   6    11998.05    11731.85    205.70 o 
  -6   4   6       11.70       13.63     20.32 o 
  -5   4   6     9040.94     9110.25    161.79 o 
  -4   4   6       15.70       58.83     16.93 o 
  -3   4   6    45686.38    44794.50    779.32 o 
  -2   4   6      276.13      357.26     38.14 o 
  -1   4   6     1654.82     1759.58     56.37 o 
   0   4   6     7119.92     7361.36    118.67 o 
   1   4   6    81337.01    78807.27   1217.66 o 
   2   4   6       19.88       39.59     18.29 o 
   3   4   6    12883.38    12765.99    218.62 o 
   4   4   6      963.20     1009.99     38.21 o 
   5   4   6     5523.44     5461.48    109.82 o 
   6   4   6      795.61      833.33     37.99 o 
   7   4   6    18413.23    18380.43    309.31 o 
   8   4   6       25.22      115.05     39.48 o 
   9   4   6      378.93      385.86     49.75 o 
  10   4   6       87.08       35.14     42.53 o 
  11   4   6     5847.71     5760.14    185.07 o 
 -11   5   6     9055.65     9278.27    329.87 o 
 -10   5   6      591.87      621.59     59.06 o 
  -9   5   6     1268.25     1251.72     79.30 o 
  -8   5   6       77.10       58.53     39.08 o 
  -7   5   6     8601.33     8183.86    175.17 o 
  -6   5   6     1114.93     1044.66     50.92 o 
  -5   5   6    18138.57    17413.43    326.47 o 
  -4   5   6     1031.26     1091.31     76.66 o 
  -3   5   6     2176.84     2142.62     69.90 o 
  -2   5   6      329.32      446.69     49.74 o 
  -1   5   6    19947.26    19308.21    354.37 o 
   0   5   6     3151.70     2934.62     80.91 o 
   1   5   6     6568.36     6646.48    125.57 o 
   2   5   6       17.02      118.35     51.12 o 
   3   5   6     9334.29     9190.74    167.35 o 
   4   5   6     2742.93     2852.24     77.18 o 
   5   5   6    16115.90    15801.25    270.89 o 
   6   5   6     1443.37     1419.55     68.17 o 
   7   5   6      415.92      448.66     39.70 o 
   8   5   6      415.49      406.82     49.91 o 
   9   5   6     9185.41     9092.00    223.71 o 
  10   5   6      855.35      849.56     66.09 o 
  11   5   6      871.99      944.39     72.41 o 
 -11   6   6       44.29       91.18     79.92 o 
 -10   6   6     1431.29     1456.59     85.02 o 
  -9   6   6     4667.42     4818.84    143.98 o 
  -8   6   6     8245.45     8174.58    204.10 o 
  -7   6   6     1152.31     1048.67     65.11 o 
  -6   6   6       50.27       45.42     32.22 o 
  -5   6   6     1798.61     1656.00     73.17 o 
  -4   6   6    10341.18     9901.27    205.69 o 
  -3   6   6    10646.63    10110.85    207.83 o 
  -2   6   6     4614.79     4398.24    111.02 o 
  -1   6   6       95.19      155.07     32.46 o 
   0   6   6     4006.93     3977.24    103.96 o 
   1   6   6     4337.67     4191.17    107.74 o 
   2   6   6     8528.53     8458.61    179.20 o 
   3   6   6     3536.61     3612.30     85.49 o 
   4   6   6      287.11      294.98     31.88 o 
   5   6   6      631.32      646.86     39.85 o 
   6   6   6     5222.59     5469.93    119.82 o 
   7   6   6     5159.76     5555.78    123.04 o 
   8   6   6     1803.47     1883.88     85.32 o 
   9   6   6      101.56      138.00     47.53 o 
  10   6   6     2033.63     2181.08    124.24 o 
  -9   7   6       52.96       86.54     47.91 o 
  -8   7   6      259.27      290.45     57.77 o 
  -7   7   6      199.12      152.34     44.54 o 
  -6   7   6     7583.70     7249.44    185.58 o 
  -5   7   6     2468.51     2395.38    102.37 o 
  -4   7   6     2370.92     2283.90     81.73 o 
  -3   7   6     1008.07     1087.00     65.44 o 
  -2   7   6     5594.06     5543.50    145.98 o 
  -1   7   6     2803.98     2812.51    128.78 o 
   0   7   6     9340.41     9146.58    196.38 o 
   1   7   6       73.95      102.49     34.70 o 
   2   7   6      643.58      626.35     46.90 o 
   3   7   6     3669.42     3587.38    101.89 o 
   4   7   6    10119.39    10369.83    217.48 o 
   5   7   6     1226.20     1380.78     76.93 o 
   6   7   6      924.55     1057.26     71.13 o 
   7   7   6      809.23      911.55     86.48 o 
   8   7   6     2507.39     2698.49    135.17 o 
   9   7   6     1294.54     1491.57    108.10 o 
  -8   8   6     5537.26     5567.54    163.90 o 
  -7   8   6      156.68      190.26     54.65 o 
  -6   8   6      146.86      126.64     46.13 o 
  -5   8   6       11.18       24.39     40.20 o 
  -4   8   6     7673.76     7351.78    188.08 o 
  -3   8   6      435.55      476.10     50.57 o 
  -2   8   6     4449.17     4554.42    142.94 o 
  -1   8   6      208.61      281.89     51.01 o 
   0   8   6     1410.07     1313.77     75.58 o 
   1   8   6       86.25       77.78     44.22 o 
   2   8   6    13930.67    13685.56    318.43 o 
   3   8   6      114.92      121.54     50.29 o 
   4   8   6      142.47       91.31     49.72 o 
   5   8   6      217.69      265.29     56.57 o 
   6   8   6     4501.35     4889.65    156.80 o 
   7   8   6        5.08      -23.75     67.15 o 
  -5   9   6      314.85      341.27     67.13 o 
  -4   9   6      458.54      591.02     74.50 o 
  -3   9   6        0.65       -0.03     53.96 o 
  -2   9   6     4122.56     4238.71    167.59 o 
  -1   9   6      331.97      332.99     60.07 o 
   0   9   6     3632.91     3696.23    132.23 o 
   1   9   6       16.04       34.37     49.99 o 
   2   9   6      127.12      164.33     53.28 o 
   3   9   6      417.58      510.33     65.71 o 
   4   9   6     4166.17     4418.59    152.79 o 
   5   9   6      534.91      603.81     72.15 o 
 -13   0   7     1768.50     1857.48    116.47 o 
 -11   0   7    11177.88    10944.15    283.13 o 
  -9   0   7      611.61      508.80     49.71 o 
  -7   0   7    19547.35    19163.83    448.99 o 
  -5   0   7     5574.14     5317.23    144.94 o 
  -3   0   7    24747.38    25672.46    773.81 o 
  -1   0   7    39206.48    36505.37    809.10 o 
   1   0   7       37.59       88.14     26.17 o 
   3   0   7    35928.16    36401.60   1065.62 o 
   5   0   7    10767.24    10691.60    328.51 o 
   7   0   7    12058.44    11683.46    366.83 o 
   9   0   7    18005.08    17016.97    518.92 o 
  11   0   7      135.11      227.03     71.49 o 
 -13   1   7     6177.62     6390.47    193.45 o 
 -12   1   7      544.67      634.42     54.40 o 
 -11   1   7      798.34      847.89     45.93 o 
 -10   1   7     4329.39     4218.94     97.98 o 
  -9   1   7    22343.56    22149.43    367.00 o 
  -8   1   7     3690.11     3677.26     85.15 o 
  -7   1   7     5732.54     5717.35    120.67 o 
  -6   1   7      217.02      180.36     26.72 o 
  -5   1   7    26087.57    25366.11    407.26 o 
  -4   1   7    16581.13    17383.26    282.81 o 
  -3   1   7    49052.28    50857.51    877.46 o 
  -2   1   7     5243.84     5466.60    108.86 o 
  -1   1   7     5476.72     6061.96     98.95 o 
   0   1   7     8020.16     8356.26    238.28 o 
   1   1   7    91766.43    89194.33   1734.38 o 
   2   1   7     2451.01     2411.73     52.67 o 
   3   1   7     4210.25     4114.82     90.73 o 
   4   1   7      386.27      436.65     22.80 o 
   5   1   7    16276.99    15879.47    330.06 o 
   6   1   7     4426.75     4240.00    116.24 o 
   7   1   7    24108.70    22690.28    463.77 o 
   8   1   7      700.29      688.54     69.74 o 
   9   1   7     1225.78     1190.39     72.28 o 
  10   1   7      891.35      943.39     83.04 o 
  11   1   7     9876.83     9748.05    239.82 o 
  12   1   7     1149.53     1184.32     77.14 o 
 -13   2   7      962.61      944.08     75.53 o 
 -12   2   7     2897.53     3036.49    119.01 o 
 -11   2   7     6437.23     6418.26    133.64 o 
 -10   2   7     3747.19     3700.79     90.81 o 
  -9   2   7       68.99       72.29     26.80 o 
  -8   2   7     1763.73     1848.95     57.58 o 
  -7   2   7     8640.30     8760.97    159.77 o 
  -6   2   7    10749.68    10771.14    187.16 o 
  -5   2   7     8753.24     9016.97    158.08 o 
  -4   2   7      130.78      132.23     16.41 o 
  -3   2   7     9513.24     9930.97    183.92 o 
  -2   2   7    11870.04    12028.56    243.70 o 
  -1   2   7    29916.20    30937.03    555.82 o 
   0   2   7    11402.66    11843.27    218.75 o 
   1   2   7      796.53      883.82     63.68 o 
   2   2   7     1703.27     1630.34     42.34 o 
   3   2   7    24594.16    24998.47    398.41 o 
   4   2   7    12952.95    13325.47    222.32 o 
   5   2   7     6622.34     6762.87    123.54 o 
   6   2   7     1342.02     1419.80     62.51 o 
   7   2   7      985.94      986.69     61.89 o 
   8   2   7     7860.02     7595.22    187.46 o 
   9   2   7     5283.99     5071.96    144.53 o 
  10   2   7     2257.73     2039.35    120.98 o 
  11   2   7      557.80      626.60     74.45 o 
  12   2   7      372.63      274.00     57.80 o 
 -13   3   7      859.47      947.61     77.44 o 
 -12   3   7     1602.50     1834.62     93.59 o 
 -11   3   7       61.00       21.99     35.45 o 
 -10   3   7    10765.46    10982.28    203.08 o 
  -9   3   7     2056.27     2223.31     89.03 o 
  -8   3   7    21296.91    21206.96    351.87 o 
  -7   3   7      807.60      889.23     38.09 o 
  -6   3   7     1739.70     1715.22     65.93 o 
  -5   3   7     2663.14     2769.86     63.84 o 
  -4   3   7    60929.64    61182.75    973.83 o 
  -3   3   7     2590.56     2635.51     58.60 o 
  -2   3   7     2763.18     2554.11     79.46 o 
  -1   3   7       16.76       60.48     36.12 o 
   0   3   7    28746.15    29002.60    458.32 o 
   1   3   7     1259.25     1307.29     98.22 o 
   2   3   7    49157.12    48298.54    754.43 o 
   3   3   7      988.81     1124.78     38.71 o 
   4   3   7      902.62      868.71     37.38 o 
   5   3   7     1624.78     1622.04     48.29 o 
   6   3   7    23638.09    23170.33    422.00 o 
   7   3   7     2031.04     2062.83     92.98 o 
   8   3   7     2419.25     2232.62     88.28 o 
   9   3   7      549.51      549.07     54.04 o 
  10   3   7     3767.00     3585.68    120.37 o 
  11   3   7      845.87      787.94     66.45 o 
  12   3   7     4257.67     4173.64    184.01 o 
 -12   4   7     5539.47     5570.42    227.55 o 
 -11   4   7       59.08       18.67     42.32 o 
 -10   4   7     3426.21     3589.15    194.41 o 
  -9   4   7       23.25       40.51     32.22 o 
  -8   4   7     4412.90     4396.15    120.04 o 
  -7   4   7     2288.18     2394.16     79.29 o 
  -6   4   7    21462.84    20835.92    340.71 o 
  -5   4   7      941.16      943.99     44.49 o 
  -4   4   7       47.53       94.55     17.14 o 
  -3   4   7       52.19       85.23     27.79 o 
  -2   4   7    18106.34    17633.18    322.81 o 
  -1   4   7     1137.01     1075.30     44.22 o 
   0   4   7    35673.84    35843.63    565.11 o 
   1   4   7     2100.55     2132.77     54.67 o 
   2   4   7     7911.08     8098.23    147.16 o 
   3   4   7      353.03      422.09     27.70 o 
   4   4   7    20614.71    20476.48    337.11 o 
   5   4   7      308.19      293.82     32.42 o 
   6   4   7       63.01      134.26     25.39 o 
   7   4   7       21.08       50.85     36.57 o 
   8   4   7     8311.32     8119.77    249.02 o 
   9   4   7       13.79       50.85     41.05 o 
  10   4   7     4738.64     5222.16    302.29 o 
  11   4   7       43.64       36.72     48.72 o 
 -11   5   7      103.87       83.95    119.24 o 
 -10   5   7     4572.21     4614.21    142.02 o 
  -9   5   7     2413.06     2549.83     99.49 o 
  -8   5   7    10851.21    10585.28    245.95 o 
  -7   5   7      642.44      624.35     52.40 o 
  -6   5   7       38.86       60.71     28.45 o 
  -5   5   7     3285.23     3194.53     88.44 o 
  -4   5   7    23940.05    22732.87    416.11 o 
  -3   5   7     4607.44     4591.37    110.77 o 
  -2   5   7     3181.37     3144.93     85.01 o 
  -1   5   7       59.48       36.07     25.72 o 
   0   5   7    10411.98    10128.55    203.16 o 
   1   5   7     7046.40     6768.19    145.72 o 
   2   5   7    10588.04    10399.20    185.25 o 
   3   5   7     1493.18     1489.76     49.78 o 
   4   5   7      424.00      428.57     45.68 o 
   5   5   7     1494.14     1483.02     54.57 o 
   6   5   7    12083.26    12215.14    218.33 o 
   7   5   7     2827.74     2719.58     82.79 o 
   8   5   7     1705.66     1702.61     79.74 o 
   9   5   7      205.23      147.97     47.19 o 
  10   5   7     3868.94     3860.89    144.19 o 
  11   5   7     2071.59     2078.78     98.11 o 
 -11   6   7     2840.44     3154.03    176.50 o 
 -10   6   7     2408.59     2395.40    101.31 o 
  -9   6   7       28.31       39.05     49.53 o 
  -8   6   7     5456.64     5163.11    147.56 o 
  -7   6   7     4055.51     3897.62    122.01 o 
  -6   6   7     5904.31     5683.48    152.43 o 
  -5   6   7     2858.99     2840.99     87.03 o 
  -4   6   7       32.59       35.55     31.34 o 
  -3   6   7     2006.54     1904.78     69.95 o 
  -2   6   7    16106.88    15766.63    302.39 o 
  -1   6   7     9041.41     8659.25    198.68 o 
   0   6   7     4311.81     4308.34    110.53 o 
   1   6   7      208.21      187.38     33.09 o 
   2   6   7     5401.63     5378.58    128.57 o 
   3   6   7     5791.03     5915.83    131.27 o 
   4   6   7     9645.26     9694.96    180.98 o 
   5   6   7     2239.15     2176.40     83.88 o 
   6   6   7      458.22      519.30     40.37 o 
   7   6   7      879.81      948.58     62.73 o 
   8   6   7     4563.88     4730.71    143.28 o 
   9   6   7     3319.75     3500.23    171.40 o 
  10   6   7     1189.15     1190.90     78.19 o 
  -9   7   7     6185.71     6556.88    181.82 o 
  -8   7   7      181.72      169.70     49.85 o 
  -7   7   7     1891.73     1828.18     85.42 o 
  -6   7   7       83.42       50.96     40.40 o 
  -5   7   7     5035.33     4857.29    140.54 o 
  -4   7   7      517.40      518.67     52.05 o 
  -3   7   7     8628.11     8412.22    186.66 o 
  -2   7   7       59.90       95.67     37.02 o 
  -1   7   7     1336.62     1287.26     62.17 o 
   0   7   7     1344.89     1278.02     71.39 o 
   1   7   7    12778.09    12354.92    251.11 o 
   2   7   7      575.81      577.12     47.31 o 
   3   7   7     1739.50     1718.69     69.70 o 
   4   7   7      199.25      265.69     40.27 o 
   5   7   7     5729.35     6083.13    148.11 o 
   6   7   7     2633.72     2644.23    107.00 o 
   7   7   7     4476.37     4756.46    184.05 o 
   8   7   7       59.65      128.49     94.36 o 
  -8   8   7      181.11      209.09     55.78 o 
  -7   8   7     7444.29     7152.31    191.25 o 
  -6   8   7      626.07      597.09     60.70 o 
  -5   8   7     3046.42     3017.20    109.33 o 
  -4   8   7       83.99       87.30     44.46 o 
  -3   8   7     2917.44     2835.58    104.85 o 
  -2   8   7      339.67      361.91     48.55 o 
  -1   8   7    10701.61    11124.33    295.85 o 
   0   8   7       25.22       74.45     51.63 o 
   1   8   7      528.39      621.27     64.67 o 
   2   8   7      667.37      685.83     63.44 o 
   3   8   7     7266.07     7624.04    204.46 o 
   4   8   7        1.94      -66.96     43.65 o 
   5   8   7     3855.36     4263.26    144.55 o 
   6   8   7       17.62       80.63     51.93 o 
   7   8   7     1389.07     1810.06    158.88 o 
  -5   9   7     2915.84     2774.75    131.01 o 
  -4   9   7      899.92      921.50    134.96 o 
  -3   9   7     3528.75     3339.49    139.44 o 
  -2   9   7      421.32      516.39     71.29 o 
  -1   9   7      287.10      326.96     64.76 o 
   0   9   7     2204.08     2227.38    102.61 o 
   1   9   7     3575.01     3724.64    226.41 o 
   2   9   7      636.65      698.39     68.32 o 
   3   9   7      629.83      571.75     67.33 o 
   4   9   7       40.32       80.29     56.34 o 
 -12   0   8      358.16      392.33     68.83 o 
 -10   0   8    24341.00    23737.27    557.05 o 
  -8   0   8    15198.28    15276.04    369.70 o 
  -6   0   8     8380.18     8506.21    232.25 o 
  -4   0   8    54240.54    53384.43   1175.34 o 
  -2   0   8     6558.74     6858.32    173.18 o 
   0   0   8    63074.02    59466.07   1304.22 o 
   2   0   8    38072.47    35595.90   1041.66 o 
   4   0   8    29137.58    29702.20    827.08 o 
   6   0   8    35794.50    34221.07    958.05 o 
   8   0   8     2094.11     2200.59    124.00 o 
  10   0   8     8226.25     8031.65    289.51 o 
  12   0   8     5254.32     5038.01    262.66 o 
 -13   1   8     1123.97     1175.03     95.76 o 
 -12   1   8     6119.08     6047.44    158.50 o 
 -11   1   8     1048.28     1169.01     67.07 o 
 -10   1   8      717.28      831.13     43.86 o 
  -9   1   8       29.79       84.37     26.77 o 
  -8   1   8    14858.18    15241.78    261.49 o 
  -7   1   8     4579.63     4635.34     98.19 o 
  -6   1   8    14179.13    14534.08    246.25 o 
  -5   1   8      551.20      601.14     34.01 o 
  -4   1   8     7903.38     8079.56    142.96 o 
  -3   1   8     3294.42     3463.79     63.18 o 
  -2   1   8    54260.49    53442.43    899.59 o 
  -1   1   8     4991.86     5201.36    106.29 o 
   0   1   8     3537.35     3675.27     74.56 o 
   1   1   8     3782.56     3921.92     85.18 o 
   2   1   8    32660.39    33426.00    568.11 o 
   3   1   8     6548.23     6907.32    167.94 o 
   4   1   8    17534.92    17086.29    343.80 o 
   5   1   8      125.41      180.25     31.52 o 
   6   1   8     1027.07     1008.46     61.15 o 
   7   1   8     3916.79     3915.25    144.81 o 
   8   1   8    21312.60    19632.04    413.74 o 
   9   1   8      987.64      999.90     69.48 o 
  10   1   8      770.14      806.49    112.23 o 
  11   1   8      341.64      334.03     53.80 o 
  12   1   8     3956.67     3864.88    135.08 o 
 -13   2   8     2139.10     2083.51    102.19 o 
 -12   2   8      104.79      182.20     52.35 o 
 -11   2   8     1320.34     1214.84     58.87 o 
 -10   2   8     7881.26     7764.93    153.19 o 
  -9   2   8    17030.80    16720.90    287.43 o 
  -8   2   8     2904.21     3037.74     76.17 o 
  -7   2   8      184.72      187.47     24.26 o 
  -6   2   8     9496.55     9461.57    168.54 o 
  -5   2   8    22815.07    23041.63    371.96 o 
  -4   2   8    38229.93    38407.77    558.77 o 
  -3   2   8    21580.44    22509.53    392.59 o 
  -2   2   8      570.74      604.45     39.64 o 
  -1   2   8     1613.34     1574.64     68.75 o 
   0   2   8    29237.37    29776.08    470.13 o 
   1   2   8    28687.38    29088.62    496.47 o 
   2   2   8    14468.61    14930.76    264.45 o 
   3   2   8      758.42      753.87     30.26 o 
   4   2   8     4268.37     4266.21     85.80 o 
   5   2   8     9580.34     9382.17    181.02 o 
   6   2   8    13173.79    12914.00    294.83 o 
   7   2   8    11920.75    11899.71    266.39 o 
   8   2   8      478.94      447.91     48.34 o 
   9   2   8     1249.71     1197.41     70.77 o 
  10   2   8     3959.50     3775.80    124.92 o 
  11   2   8     5179.03     4991.85    246.16 o 
  12   2   8     2269.96     2208.11    102.38 o 
 -13   3   8     4242.67     4413.22    155.54 o 
 -12   3   8     3013.96     3055.03    122.56 o 
 -11   3   8     5426.69     5199.13    129.93 o 
 -10   3   8      395.01      423.47     42.70 o 
  -9   3   8     1841.26     1917.62     74.76 o 
  -8   3   8      701.47      735.75     38.00 o 
  -7   3   8    16248.92    16332.76    281.96 o 
  -6   3   8     3581.98     3644.23     80.19 o 
  -5   3   8     5287.10     5546.19    106.75 o 
  -4   3   8      528.94      583.18     34.78 o 
  -3   3   8    34671.40    34460.98    541.58 o 
  -2   3   8     2672.26     2309.44     52.80 o 
  -1   3   8    18848.75    18805.05    303.66 o 
   0   3   8     1126.19     1066.21     44.22 o 
   1   3   8      113.57      210.65     63.74 o 
   2   3   8     3568.48     3582.45     76.70 o 
   3   3   8    24839.57    24588.18    425.81 o 
   4   3   8     3856.21     3763.59     80.85 o 
   5   3   8      774.36      825.49     34.20 o 
   6   3   8      586.43      620.05     33.10 o 
   7   3   8    11068.16    10309.11    238.19 o 
   8   3   8     1892.94     1870.45     82.20 o 
   9   3   8     2554.47     2428.26     96.20 o 
  10   3   8       52.33       97.74     45.44 o 
  11   3   8     1045.34     1128.01     89.25 o 
  12   3   8      187.17      160.47     55.07 o 
 -12   4   8      161.88      194.03     77.12 o 
 -11   4   8     2612.52     2553.75    102.49 o 
 -10   4   8        7.95       26.79     42.97 o 
  -9   4   8    14650.35    14884.63    284.82 o 
  -8   4   8       11.88      -21.59     43.36 o 
  -7   4   8      631.47      682.19     35.14 o 
  -6   4   8        1.29       31.62     20.19 o 
  -5   4   8    24792.58    24888.99    401.43 o 
  -4   4   8      500.00      613.32     48.65 o 
  -3   4   8    13602.05    13154.91    250.77 o 
  -2   4   8      229.12      199.74     27.48 o 
  -1   4   8     5434.20     5497.46    120.15 o 
   0   4   8      625.10      691.60     38.07 o 
   1   4   8    30200.23    29717.32    475.43 o 
   2   4   8       60.21       45.54     23.80 o 
   3   4   8      796.07      856.99     36.31 o 
   4   4   8      269.66      272.15     28.88 o 
   5   4   8    19903.75    20169.09    334.68 o 
   6   4   8       57.88      106.77     25.03 o 
   7   4   8     7059.69     7050.73    156.85 o 
   8   4   8      293.42      271.39     47.21 o 
   9   4   8      859.15      802.93     63.19 o 
  10   4   8       30.88        6.20     43.93 o 
  11   4   8     5426.15     5318.37    160.90 o 
 -11   5   8     5340.33     5398.81    160.72 o 
 -10   5   8       38.11      130.37     46.06 o 
  -9   5   8      875.92      884.46     83.65 o 
  -8   5   8      787.63      770.81     75.68 o 
  -7   5   8    11656.78    11372.02    258.11 o 
  -6   5   8      183.52      213.57     41.02 o 
  -5   5   8     3154.44     3048.00     85.51 o 
  -4   5   8       81.39      122.28     30.62 o 
  -3   5   8    14571.71    14345.64    275.17 o 
  -2   5   8     2616.20     2654.50     77.65 o 
  -1   5   8    13874.41    13731.54    263.30 o 
   0   5   8      229.14      280.41     32.40 o 
   1   5   8     3899.83     3795.49     83.06 o 
   2   5   8     2537.10     2438.29     64.33 o 
   3   5   8    17349.25    16813.34    285.63 o 
   4   5   8     1858.28     1772.83     62.62 o 
   5   5   8     1942.16     1947.19     61.16 o 
   6   5   8      540.50      530.06     37.31 o 
   7   5   8     8583.86     8552.24    230.86 o 
   8   5   8     1235.38     1216.91     70.35 o 
   9   5   8     6975.58     7161.27    191.19 o 
  10   5   8       84.00       88.29     47.67 o 
 -10   6   8     3472.22     3364.33    120.71 o 
  -9   6   8     4430.35     4660.46    203.40 o 
  -8   6   8     4012.80     3724.81    123.22 o 
  -7   6   8     1258.34     1248.40     71.10 o 
  -6   6   8     2420.07     2184.66     88.75 o 
  -5   6   8     8692.61     8560.79    206.19 o 
  -4   6   8    11671.80    11294.09    230.82 o 
  -3   6   8     2339.83     2333.98     78.36 o 
  -2   6   8       31.69       42.76     31.27 o 
  -1   6   8     3319.47     3254.99     93.71 o 
   0   6   8     6453.65     6369.19    145.68 o 
   1   6   8    17787.79    17176.25    327.73 o 
   2   6   8     2856.69     2839.08     87.50 o 
   3   6   8      235.73      262.30     38.51 o 
   4   6   8     1271.53     1201.04     82.94 o 
   5   6   8     4107.94     4453.67    103.52 o 
   6   6   8     5929.07     6520.66    136.49 o 
   7   6   8     2218.56     2306.47     83.81 o 
   8   6   8      301.29      407.10     54.65 o 
   9   6   8     1411.17     1500.79     90.52 o 
  -9   7   8       89.40       83.81     48.81 o 
  -8   7   8     2954.77     2860.68    109.81 o 
  -7   7   8     1702.75     1729.76     87.19 o 
  -6   7   8     7277.83     6759.30    178.18 o 
  -5   7   8      694.13      634.78     57.12 o 
  -4   7   8      784.97      825.32     59.52 o 
  -3   7   8      627.84      616.25     80.37 o 
  -2   7   8    11705.76    11400.03    236.60 o 
  -1   7   8     2608.97     2546.92    130.44 o 
   0   7   8     2161.41     2329.00     82.01 o 
   1   7   8      136.95      204.11     38.89 o 
   2   7   8     6439.09     6178.78    148.22 o 
   3   7   8     1896.08     1922.00     86.66 o 
   4   7   8     5536.84     5574.15    139.73 o 
   5   7   8     1736.60     1777.57     79.25 o 
   6   7   8      883.34     1032.71     60.48 o 
   7   7   8      573.99      730.62     86.87 o 
   8   7   8     4835.36     5305.12    270.03 o 
  -8   8   8     1573.30     1544.33     87.37 o 
  -7   8   8       43.31       82.79     47.89 o 
  -6   8   8     3153.77     2960.52    118.57 o 
  -5   8   8       53.75       62.17     44.34 o 
  -4   8   8     7108.63     6772.92    180.27 o 
  -3   8   8      145.62      148.58     50.52 o 
  -2   8   8       48.43       84.12     46.57 o 
  -1   8   8      477.07      505.05     51.85 o 
   0   8   8     9833.34    10107.68    248.80 o 
   1   8   8      216.03      172.97     48.21 o 
   2   8   8     5004.31     5045.95    152.60 o 
   3   8   8      318.94      394.62     57.98 o 
   4   8   8     1699.30     1776.25     90.53 o 
   5   8   8       13.44       43.43     50.22 o 
   6   8   8     6186.61     6787.81    217.29 o 
   7   8   8       14.31       30.66    103.29 o 
  -5   9   8       13.37      133.32     62.82 o 
  -4   9   8      515.99      621.41    113.01 o 
  -3   9   8      146.74       93.32     59.57 o 
  -2   9   8     6109.41     6094.10    203.73 o 
  -1   9   8     1884.81     1984.49    213.99 o 
   0   9   8      525.58      750.36    108.13 o 
   1   9   8      278.23      281.37     57.95 o 
   2   9   8     2793.51     2909.64    117.16 o 
   3   9   8      705.18      743.88     71.85 o 
   4   9   8     4222.06     4615.01    155.93 o 
 -13   0   9     8141.51     7538.79    365.60 o 
 -11   0   9     5333.69     5046.95    158.90 o 
  -9   0   9    14976.00    14888.85    365.80 o 
  -7   0   9    38059.05    37310.61    841.61 o 
  -5   0   9     3493.38     3854.64    116.07 o 
  -3   0   9    69760.15    69018.28   1509.14 o 
  -1   0   9    21213.72    20494.20    472.20 o 
   1   0   9    24566.66    23409.70    621.12 o 
   3   0   9    94329.84    90554.02   3443.25 o 
   5   0   9      252.83      278.03     48.87 o 
   7   0   9    27749.21    26517.56    762.43 o 
   9   0   9     5675.67     5406.44    217.66 o 
  11   0   9     3277.04     3597.05    246.82 o 
 -13   1   9      806.98      750.27     70.99 o 
 -12   1   9       46.56      122.88     49.77 o 
 -11   1   9     5579.90     5960.16    157.20 o 
 -10   1   9     1594.06     1782.11     60.67 o 
  -9   1   9     9593.14     9824.04    181.84 o 
  -8   1   9     3402.42     3298.90     79.99 o 
  -7   1   9      935.13     1007.98     71.57 o 
  -6   1   9     3644.28     3755.21     82.35 o 
  -5   1   9    32059.87    32335.07    560.54 o 
  -4   1   9     6457.23     7129.69    130.27 o 
  -3   1   9     8902.77     9424.95    179.46 o 
  -2   1   9      383.85      505.15     32.78 o 
  -1   1   9    24066.93    24744.87    396.17 o 
   0   1   9     3791.92     4022.01     82.45 o 
   1   1   9    35095.18    35097.19    553.68 o 
   2   1   9     6067.13     6446.75    118.82 o 
   3   1   9     1236.05     1410.55    110.29 o 
   4   1   9      244.03      231.60     23.33 o 
   5   1   9    21376.35    20860.49    490.78 o 
   6   1   9     2924.39     2680.43    194.98 o 
   7   1   9     5811.43     5544.23    148.52 o 
   8   1   9      274.81      253.43     48.62 o 
   9   1   9     3838.64     3743.89    121.19 o 
  10   1   9     2078.17     2025.58    119.53 o 
  11   1   9     6241.41     5942.79    172.18 o 
  12   1   9       12.91        7.56     48.75 o 
 -13   2   9     3123.49     3127.98    127.43 o 
 -12   2   9     4016.93     3992.07    182.59 o 
 -11   2   9     1888.66     1980.15     84.21 o 
 -10   2   9      167.00      201.67     37.77 o 
  -9   2   9     6085.06     5969.73    127.19 o 
  -8   2   9    12064.35    12211.33    217.07 o 
  -7   2   9    15177.53    14900.57    255.15 o 
  -6   2   9     6928.79     7058.49    144.15 o 
  -5   2   9       56.91       82.57     19.93 o 
  -4   2   9     7058.15     7118.63    162.33 o 
  -3   2   9    30408.98    31700.41    614.39 o 
  -2   2   9    16062.36    15865.25    284.27 o 
  -1   2   9    13004.28    13481.93    223.50 o 
   0   2   9      676.98      726.16     28.47 o 
   1   2   9    18351.27    18766.38    306.17 o 
   2   2   9    28584.95    29517.71    469.56 o 
   3   2   9    17150.99    17196.15    304.46 o 
   4   2   9     2684.51     2745.64     63.98 o 
   5   2   9        9.25       13.48     16.74 o 
   6   2   9     6382.80     6433.64    269.10 o 
   7   2   9     7419.60     7226.12    180.91 o 
   8   2   9     5995.74     5889.96    159.25 o 
   9   2   9     2216.19     2149.25    121.81 o 
  10   2   9       35.79      105.38     45.87 o 
  11   2   9      753.91      801.19     69.00 o 
  12   2   9     2422.14     2315.81    105.00 o 
 -13   3   9      128.32      132.99     55.69 o 
 -12   3   9      222.85      320.87     57.35 o 
 -11   3   9     1639.29     1665.10     92.91 o 
 -10   3   9    10883.88    10978.88    317.79 o 
  -9   3   9     2885.11     2848.46     87.69 o 
  -8   3   9     2765.60     2831.44     73.45 o 
  -7   3   9     1446.35     1430.97     48.77 o 
  -6   3   9     8076.94     8071.85    148.30 o 
  -5   3   9     4508.13     4407.72     89.54 o 
  -4   3   9    29378.66    30580.06    528.93 o 
  -3   3   9       20.70       34.67     19.21 o 
  -2   3   9      835.10      856.62     31.14 o 
  -1   3   9     1995.98     2027.51     49.63 o 
   0   3   9    24332.86    24520.20    394.05 o 
   1   3   9     2649.15     2764.74     71.30 o 
   2   3   9     4757.93     4734.76     95.53 o 
   3   3   9      303.28      288.08     25.89 o 
   4   3   9    10648.65    10567.46    204.04 o 
   5   3   9     4673.25     4593.02     96.00 o 
   6   3   9    16104.06    15830.14    299.13 o 
   7   3   9      106.27      135.86     39.95 o 
   8   3   9     1536.11     1490.58     75.57 o 
   9   3   9     4651.82     4283.37    176.37 o 
  10   3   9     5867.40     5772.79    244.89 o 
  11   3   9      172.19      173.08     53.94 o 
 -12   4   9     6851.41     6925.30    264.03 o 
 -11   4   9        3.78       30.09     51.47 o 
 -10   4   9       83.99      155.28     52.45 o 
  -9   4   9      179.65      219.87     48.23 o 
  -8   4   9    21952.88    21615.98    433.56 o 
  -7   4   9     1177.89     1153.38     51.69 o 
  -6   4   9     6662.51     6784.53    144.26 o 
  -5   4   9      193.54      205.75     21.75 o 
  -4   4   9    14196.82    13879.80    233.27 o 
  -3   4   9        1.80       31.26     23.99 o 
  -2   4   9    35857.02    34958.66    615.98 o 
  -1   4   9       58.36       89.88     33.54 o 
   0   4   9      402.80      453.33     26.32 o 
   1   4   9      391.96      388.97     25.97 o 
   2   4   9    27343.08    27116.95    515.31 o 
   3   4   9       77.65      111.22     23.49 o 
   4   4   9     9728.11     9936.18    179.49 o 
   5   4   9      126.31      129.29     34.05 o 
   6   4   9     5222.45     5254.62    153.07 o 
   7   4   9       15.84       52.56     38.12 o 
   8   4   9    11387.25    10940.22    258.37 o 
   9   4   9       20.54       39.43     44.17 o 
  10   4   9        3.56       75.49     47.42 o 
  11   4   9      226.57      199.25     55.56 o 
 -11   5   9      229.15      212.73     53.34 o 
 -10   5   9     8803.32     8843.36    331.32 o 
  -9   5   9     1080.57      985.38     67.64 o 
  -8   5   9      794.75      780.91     60.08 o 
  -7   5   9     1543.26     1448.99     73.05 o 
  -6   5   9     6885.85     6728.36    171.11 o 
  -5   5   9      950.26     1009.29     66.78 o 
  -4   5   9    13952.40    13320.37    258.45 o 
  -3   5   9     1310.91     1251.32     54.73 o 
  -2   5   9     3208.87     3206.80     88.01 o 
  -1   5   9      489.30      455.14     37.86 o 
   0   5   9    19314.14    19366.38    360.71 o 
   1   5   9     3345.57     3229.72     89.23 o 
   2   5   9     1049.07     1079.20     43.35 o 
   3   5   9      688.17      682.84     49.20 o 
   4   5   9    11631.32    11827.27    211.77 o 
   5   5   9     2445.71     2497.30     70.71 o 
   6   5   9     8714.57     8686.28    166.49 o 
   7   5   9     1005.80     1021.61     90.00 o 
   8   5   9      941.67     1039.52     69.79 o 
   9   5   9      237.23      299.71     54.75 o 
  10   5   9     4476.02     4675.25    150.20 o 
 -10   6   9       60.92       57.17     48.90 o 
  -9   6   9     1646.01     1560.28     82.09 o 
  -8   6   9     6151.73     5846.89    163.21 o 
  -7   6   9     4686.80     4537.56    137.17 o 
  -6   6   9     2606.11     2580.24    152.81 o 
  -5   6   9       10.01       37.60     37.87 o 
  -4   6   9     3870.04     3532.51    112.53 o 
  -3   6   9    11845.58    12174.51    275.93 o 
  -2   6   9     7624.25     7605.21    167.57 o 
  -1   6   9     2504.14     2312.21     78.72 o 
   0   6   9     2512.21     2428.14     79.71 o 
   1   6   9    13795.12    13524.59    267.83 o 
   2   6   9    16356.81    16284.40    315.35 o 
   3   6   9     9268.39     9409.10    200.99 o 
   4   6   9     2807.07     2756.92    102.58 o 
   5   6   9      458.19      517.48     39.74 o 
   6   6   9      465.62      622.28     63.07 o 
   7   6   9     4494.37     4916.94    171.05 o 
   8   6   9     4241.89     4642.03    145.57 o 
   9   6   9     1141.39     1215.95     83.12 o 
  -9   7   9     4214.12     4291.95    141.72 o 
  -8   7   9       32.31       71.31     46.26 o 
  -7   7   9      197.30      273.72     51.07 o 
  -6   7   9     1951.32     2003.37     87.99 o 
  -5   7   9    10949.09    10675.26    250.38 o 
  -4   7   9     1238.75     1305.92     88.50 o 
  -3   7   9      845.14      891.68     70.06 o 
  -2   7   9      942.70      986.87     77.18 o 
  -1   7   9     4686.62     4735.96    200.42 o 
   0   7   9     2181.48     2192.76    100.75 o 
   1   7   9     5855.30     5723.50    141.51 o 
   2   7   9      139.34      113.79     48.75 o 
   3   7   9      390.44      435.85     46.55 o 
   4   7   9      848.46     1022.51     59.13 o 
   5   7   9     8021.15     8209.07    185.56 o 
   6   7   9      607.19      640.29     52.79 o 
   7   7   9     1197.46     1324.11    255.70 o 
   8   7   9      202.80      281.59    103.60 o 
  -7   8   9     6448.96     6363.30    179.60 o 
  -6   8   9       15.84       45.71     45.10 o 
  -5   8   9      116.68      193.96     48.15 o 
  -4   8   9       12.40       57.64     44.97 o 
  -3   8   9     8926.71     8992.62    292.09 o 
  -2   8   9       77.73       77.36     45.27 o 
  -1   8   9     4756.54     4816.30    147.38 o 
   0   8   9      138.98      168.91     42.34 o 
   1   8   9      408.75      441.66     57.47 o 
   2   8   9       30.03       37.14     45.13 o 
   3   8   9     7545.41     7777.25    208.76 o 
   4   8   9        0.28       -7.64     56.31 o 
   5   8   9      446.10      464.78     63.36 o 
   6   8   9       36.41      -20.37     51.36 o 
  -5   9   9     5320.33     5023.76    182.76 o 
  -4   9   9      434.98      390.79     69.64 o 
  -3   9   9      677.83      663.61     77.28 o 
  -2   9   9      107.65       88.23     58.57 o 
  -1   9   9     4957.77     5088.37    182.66 o 
   0   9   9      648.95      672.00     79.01 o 
   1   9   9     3563.11     3606.54    153.10 o 
   2   9   9      205.57      216.28     56.63 o 
   3   9   9     1355.82     1512.04     90.73 o 
   4   9   9      300.42      376.70     64.09 o 
 -12   0  10     3136.08     3375.55    153.10 o 
 -10   0  10    14658.57    14592.16    456.95 o 
  -8   0  10        5.50       53.13     33.85 o 
  -6   0  10    22750.04    22663.90    526.26 o 
  -4   0  10    25794.22    27559.16    625.58 o 
  -2   0  10    14413.58    14606.40    479.28 o 
   0   0  10    63146.25    63102.97   1387.59 o 
   2   0  10     2098.13     2278.25    132.16 o 
   4   0  10    28836.91    30278.10    869.38 o 
   6   0  10    13704.06    13397.10    415.19 o 
   8   0  10     2708.81     2801.18    143.91 o 
  10   0  10     7178.87     6955.71    267.74 o 
  12   0  10      411.49      357.19     89.93 o 
 -13   1  10     1454.62     1547.61    101.06 o 
 -12   1  10     7366.15     7365.33    209.93 o 
 -11   1  10      304.48      251.99     40.14 o 
 -10   1  10     3473.96     3567.19     88.86 o 
  -9   1  10     2304.16     2417.94     69.13 o 
  -8   1  10    27147.82    27579.60    450.03 o 
  -7   1  10     3840.03     3890.48     96.93 o 
  -6   1  10     2598.18     2730.72     74.54 o 
  -5   1  10     1059.92     1002.62     44.00 o 
  -4   1  10    44587.08    45359.07    712.14 o 
  -3   1  10    11514.60    11718.95    200.24 o 
  -2   1  10    23157.39    22138.37    330.54 o 
  -1   1  10     1061.43     1395.46     43.26 o 
   0   1  10     6168.47     6233.08    128.01 o 
   1   1  10     8641.42     8928.76    158.71 o 
   2   1  10    52552.34    51822.77    809.54 o 
   3   1  10     6760.60     6866.48    140.59 o 
   4   1  10     3740.26     3870.10     80.62 o 
   5   1  10      749.65      699.63     50.07 o 
   6   1  10    13496.40    12479.43    277.14 o 
   7   1  10     4192.95     4060.56    121.74 o 
   8   1  10     7697.55     7458.44    191.14 o 
   9   1  10      237.61      202.09     46.51 o 
  10   1  10      774.99      750.33     65.12 o 
  11   1  10      940.61     1049.15     76.34 o 
  12   1  10     5184.50     5267.81    164.35 o 
 -13   2  10        2.29      -18.35     49.59 o 
 -12   2  10     1274.95     1370.46    141.56 o 
 -11   2  10     4052.05     4179.61    112.96 o 
 -10   2  10     7112.45     6730.92    161.82 o 
  -9   2  10     1195.44     1304.46     58.48 o 
  -8   2  10       72.17      109.00     25.97 o 
  -7   2  10      400.81      452.67     32.45 o 
  -6   2  10    16399.84    16410.54    275.96 o 
  -5   2  10     8255.19     8647.10    155.50 o 
  -4   2  10     3462.59     3677.19    188.20 o 
  -3   2  10        2.26       38.18     36.04 o 
  -2   2  10     4673.59     4628.88    102.54 o 
  -1   2  10     6030.10     5694.58    107.46 o 
   0   2  10    27886.54    28731.45    457.50 o 
   1   2  10     4621.52     4773.49     98.32 o 
   2   2  10       11.47       32.95     19.09 o 
   3   2  10     2562.79     2521.66     64.41 o 
   4   2  10    13542.29    13687.43    232.99 o 
   5   2  10     5558.02     5541.75    109.20 o 
   6   2  10     3391.18     3330.60    107.47 o 
   7   2  10      103.45       77.62     37.60 o 
   8   2  10     3196.99     3027.02    172.53 o 
   9   2  10     4426.40     4295.10    135.76 o 
  10   2  10     5271.93     5208.40    156.19 o 
  11   2  10     1314.12     1296.72     82.10 o 
  12   2  10       18.87       77.57     52.19 o 
 -12   3  10      418.27      372.47     58.18 o 
 -11   3  10     1223.35     1295.22    113.82 o 
 -10   3  10       34.16       41.03     34.78 o 
  -9   3  10    13461.17    13426.78    339.43 o 
  -8   3  10     3156.88     3124.91    101.01 o 
  -7   3  10    17913.20    17162.26    318.68 o 
  -6   3  10     1617.36     1595.39     47.35 o 
  -5   3  10     1423.28     1418.62     65.57 o 
  -4   3  10     2482.74     2533.47     69.25 o 
  -3   3  10    45623.91    44090.54    752.27 o 
  -2   3  10     4183.21     4291.24     95.17 o 
  -1   3  10     4339.56     4416.75    116.90 o 
   0   3  10      739.54      843.40     57.76 o 
   1   3  10    35263.18    35289.21    559.46 o 
   2   3  10     5082.45     5252.55    104.94 o 
   3   3  10    15603.32    15545.54    262.39 o 
   4   3  10       20.96       40.11     20.36 o 
   5   3  10     1673.45     1714.52     52.71 o 
   6   3  10     1401.46     1394.29     48.40 o 
   7   3  10    19695.21    19210.78    409.13 o 
   8   3  10     3597.20     3551.37    119.92 o 
   9   3  10      147.66      234.21     50.65 o 
  10   3  10      336.71      325.04     56.89 o 
  11   3  10     4819.17     4704.79    151.55 o 
 -12   4  10       79.56       65.12     70.80 o 
 -11   4  10     8393.24     8362.95    216.09 o 
 -10   4  10      100.23      131.34     47.90 o 
  -9   4  10     6365.24     6268.18    199.00 o 
  -8   4  10      907.22      939.13     68.40 o 
  -7   4  10     9523.36     9832.07    198.71 o 
  -6   4  10       67.69      106.99     46.84 o 
  -5   4  10    18855.30    18777.06    340.79 o 
  -4   4  10       62.74      101.48     17.11 o 
  -3   4  10       54.93      126.75     26.39 o 
  -2   4  10     1584.72     1554.50     61.74 o 
  -1   4  10    26997.94    27259.55    488.26 o 
   0   4  10      138.39      190.32     30.50 o 
   1   4  10    12795.76    12724.11    219.12 o 
   2   4  10       34.87       34.39     23.35 o 
   3   4  10     8912.11     9025.90    166.00 o 
   4   4  10      341.76      350.86     30.36 o 
   5   4  10    16501.47    16865.29    287.80 o 
   6   4  10       42.47       41.30     25.94 o 
   7   4  10      496.98      497.18     67.44 o 
   8   4  10       16.33        7.69     41.24 o 
   9   4  10     8573.62     8487.51    248.49 o 
  10   4  10       92.62       95.44     49.08 o 
  11   4  10     2560.72     2663.82    112.87 o 
 -11   5  10      558.57      567.24     63.78 o 
 -10   5  10      554.78      531.34     60.89 o 
  -9   5  10     6490.93     6338.44    198.13 o 
  -8   5  10     5853.59     5613.63    156.85 o 
  -7   5  10     6959.69     7044.56    182.01 o 
  -6   5  10      158.29      213.54     44.02 o 
  -5   5  10     1191.46     1232.60     65.62 o 
  -4   5  10     5721.58     5281.29    142.15 o 
  -3   5  10    22235.51    21934.28    459.94 o 
  -2   5  10     3391.04     3428.42     93.02 o 
  -1   5  10      740.34      741.80     44.31 o 
   0   5  10     1334.01     1356.85     56.56 o 
   1   5  10    12252.95    11812.24    225.78 o 
   2   5  10     9939.02    10107.88    237.32 o 
   3   5  10    10358.29    10404.14    190.29 o 
   4   5  10      365.70      332.55     33.28 o 
   5   5  10     1215.71     1385.02     52.97 o 
   6   5  10     1020.89     1041.96     48.17 o 
   7   5  10    10284.65    10818.85    317.73 o 
   8   5  10     1273.85     1220.14     74.47 o 
   9   5  10      438.11      569.54     62.91 o 
  10   5  10       24.30      -28.14     47.72 o 
 -10   6  10     2626.64     2472.16    170.75 o 
  -9   6  10     1239.46     1356.65    109.29 o 
  -8   6  10        0.28       -9.92     40.77 o 
  -7   6  10     5122.87     5150.93    150.31 o 
  -6   6  10     4814.02     4648.45    138.15 o 
  -5   6  10     9768.15     9274.97    222.29 o 
  -4   6  10     2051.59     1968.16    112.28 o 
  -3   6  10      161.81      173.22     42.34 o 
  -2   6  10     1354.21     1300.81     94.18 o 
  -1   6  10    11067.67    10646.64    220.02 o 
   0   6  10    12349.74    12165.13    245.19 o 
   1   6  10     9244.84     9327.93    198.48 o 
   2   6  10      756.50      826.11     51.44 o 
   3   6  10     5269.69     5281.35    132.79 o 
   4   6  10     5594.11     5769.65    141.34 o 
   5   6  10     6459.10     6735.95    142.96 o 
   6   6  10     2041.96     2035.77     76.98 o 
   7   6  10        1.32      -56.12     42.18 o 
   8   6  10      839.90      935.41    127.60 o 
   9   6  10     2000.06     2280.87    113.39 o 
  -9   7  10      920.38      926.57     73.73 o 
  -8   7  10     7809.43     7272.21    195.18 o 
  -7   7  10      575.88      586.90     60.91 o 
  -6   7  10     1348.03     1383.61     77.21 o 
  -5   7  10       12.87        8.23     56.60 o 
  -4   7  10     7831.48     7615.86    195.28 o 
  -3   7  10     1255.48     1216.72    112.84 o 
  -2   7  10     8608.14     8171.49    204.57 o 
  -1   7  10       22.55       11.70     36.71 o 
   0   7  10     1879.24     1940.81    116.58 o 
   1   7  10       63.48       77.20     37.28 o 
   2   7  10     7236.93     7471.79    172.42 o 
   3   7  10      710.01      726.46     53.26 o 
   4   7  10     1131.26     1317.43     77.12 o 
   5   7  10      121.60       96.73     39.79 o 
   6   7  10     3599.14     4030.07    117.53 o 
   7   7  10      573.04      571.73     76.80 o 
   8   7  10     3162.38     3288.37    219.04 o 
  -7   8  10      345.09      375.38     59.28 o 
  -6   8  10     4689.06     4533.15    146.65 o 
  -5   8  10      166.87      125.48     52.51 o 
  -4   8  10     3502.97     3461.23    121.23 o 
  -3   8  10       22.00       84.31     55.00 o 
  -2   8  10     5037.24     5164.97    153.85 o 
  -1   8  10      146.10      186.78     49.78 o 
   0   8  10     5539.20     5924.00    168.79 o 
   1   8  10       34.47       58.58     40.17 o 
   2   8  10       70.33       48.47     44.95 o 
   3   8  10      350.67      310.29     54.03 o 
   4   8  10     6384.79     6928.70    196.66 o 
   5   8  10       12.73      -10.23     51.27 o 
   6   8  10     1782.73     2108.09    131.62 o 
  -4   9  10     1451.69     1474.41    100.34 o 
  -3   9  10      584.50      614.03     76.69 o 
  -2   9  10     2866.18     2642.70    127.30 o 
  -1   9  10       47.90       43.28     64.04 o 
   0   9  10      148.47      196.50     65.32 o 
   1   9  10      321.31      391.76     73.58 o 
   2   9  10     4014.24     4030.65    164.05 o 
   3   9  10      784.34      851.31     74.47 o 
 -13   0  11     5974.94     5571.21    300.39 o 
 -11   0  11      118.20      220.27     49.47 o 
  -9   0  11    34632.38    33652.18    771.71 o 
  -7   0  11     7043.45     7258.16    197.41 o 
  -5   0  11    21622.77    21715.80    564.86 o 
  -3   0  11    80978.98    79106.95   1728.69 o 
  -1   0  11     1695.97     1875.75    139.38 o 
   1   0  11    54911.40    53026.18   1726.57 o 
   3   0  11    17872.35    16856.86    947.17 o 
   5   0  11     8126.31     7424.68    401.87 o 
   7   0  11    22541.39    21698.17    849.71 o 
   9   0  11       18.90       62.02     61.59 o 
  11   0  11     6309.11     6152.11    253.77 o 
 -13   1  11     1846.32     1785.95    113.81 o 
 -12   1  11      232.58      348.86     44.42 o 
 -11   1  11     9529.62     9515.60    199.93 o 
 -10   1  11      679.43      715.61     42.59 o 
  -9   1  11      661.34      675.09     40.32 o 
  -8   1  11     1435.56     1384.81     50.79 o 
  -7   1  11    13465.14    14038.54    266.16 o 
  -6   1  11     2447.67     2589.07     65.94 o 
  -5   1  11    17291.89    17999.44    300.70 o 
  -4   1  11       11.17       11.78     16.72 o 
  -3   1  11     9051.03     9651.54    156.64 o 
  -2   1  11    17635.89    18618.09    306.52 o 
  -1   1  11    33168.28    31619.60    503.11 o 
   0   1  11     1167.86     1160.74     42.26 o 
   1   1  11     2543.62     2857.72     89.60 o 
   2   1  11      123.57      117.23     23.35 o 
   3   1  11    20494.34    20549.54    337.35 o 
   4   1  11     2015.74     1882.47     57.76 o 
   5   1  11     9816.32     9448.99    196.16 o 
   6   1  11      800.04      808.34     99.76 o 
   7   1  11     2190.93     2071.76    165.74 o 
   8   1  11     2847.83     2672.78    102.09 o 
   9   1  11     8554.86     7903.02    204.36 o 
  10   1  11      657.95      635.39     63.61 o 
  11   1  11      113.66      131.62     52.91 o 
  12   1  11      506.51      599.36     71.15 o 
 -13   2  11     4150.19     4239.41    149.51 o 
 -12   2  11     2876.03     2848.19     93.63 o 
 -11   2  11        8.78        3.27     39.18 o 
 -10   2  11     5471.54     5375.89    132.19 o 
  -9   2  11    11365.22    11249.83    227.73 o 
  -8   2  11    11545.18    12035.02    265.66 o 
  -7   2  11     7160.39     7217.53    139.90 o 
  -6   2  11       14.01      -16.53     23.89 o 
  -5   2  11     8164.86     8795.56    177.68 o 
  -4   2  11    18737.62    18550.35    379.00 o 
  -3   2  11    21009.14    20596.81    368.19 o 
  -2   2  11    11162.79    11131.56    212.28 o 
  -1   2  11      137.19      152.08     20.10 o 
   0   2  11     8118.55     8164.15    152.02 o 
   1   2  11    17704.04    18013.61    328.06 o 
   2   2  11    21785.79    22151.97    361.84 o 
   3   2  11    11182.30    11584.65    202.21 o 
   4   2  11     1271.22     1503.47     60.78 o 
   5   2  11     5122.64     5445.62    109.70 o 
   6   2  11    11742.31    11541.85    262.87 o 
   7   2  11    10413.08     9922.62    236.13 o 
   8   2  11     3100.37     2896.63    105.74 o 
   9   2  11      624.78      579.01     59.85 o 
  10   2  11      951.01      936.25    104.32 o 
  11   2  11     2393.16     2374.44    106.68 o 
 -12   3  11     3608.11     3664.96    132.00 o 
 -11   3  11     2084.88     1933.41    115.19 o 
 -10   3  11     4926.27     5052.53    214.78 o 
  -9   3  11      111.54      127.55     36.73 o 
  -8   3  11      857.41      966.88     52.21 o 
  -7   3  11     1841.74     1795.45    108.87 o 
  -6   3  11     7899.44     8024.40    166.61 o 
  -5   3  11     5886.61     6026.16    131.58 o 
  -4   3  11     1802.67     1996.66     72.33 o 
  -3   3  11     1052.24     1066.76     54.68 o 
  -2   3  11    18315.64    17981.17    324.14 o 
  -1   3  11     4815.44     4972.89    100.66 o 
   0   3  11    12484.40    12692.17    217.22 o 
   1   3  11     1156.18     1140.95     43.17 o 
   2   3  11     7588.05     7432.52    140.06 o 
   3   3  11     4297.27     4474.38     95.80 o 
   4   3  11    18956.24    19247.91    321.30 o 
   5   3  11     1595.11     1509.99     50.48 o 
   6   3  11      539.25      526.66     50.32 o 
   7   3  11      184.70      127.88     44.31 o 
   8   3  11    11229.17    11082.80    263.46 o 
   9   3  11     2224.07     1908.71     90.46 o 
  10   3  11     3787.69     3584.54    132.44 o 
  11   3  11      182.54      259.30     57.21 o 
 -12   4  11     2908.54     3052.69    141.79 o 
 -11   4  11       53.36       49.06     47.90 o 
 -10   4  11     3693.13     3919.46    173.84 o 
  -9   4  11      216.73      217.24     49.41 o 
  -8   4  11    20229.43    19915.34    422.91 o 
  -7   4  11     1191.39     1210.89     72.63 o 
  -6   4  11      516.53      570.91     39.27 o 
  -5   4  11       18.72       14.64     27.71 o 
  -4   4  11    38811.79    37594.12    649.77 o 
  -3   4  11      620.74      689.18     49.63 o 
  -2   4  11     7318.62     7186.56    152.63 o 
  -1   4  11      358.79      399.14     23.08 o 
   0   4  11     8800.91     8932.50    161.75 o 
   1   4  11      128.21      167.54     22.92 o 
   2   4  11    27920.99    27905.08    453.67 o 
   3   4  11      596.88      608.08     39.63 o 
   4   4  11       12.42       14.73     23.50 o 
   5   4  11       10.13       11.13     24.63 o 
   6   4  11    10315.21    10796.40    220.72 o 
   7   4  11      331.23      427.89     71.28 o 
   8   4  11     7683.67     7798.98    257.85 o 
   9   4  11      191.93      121.95     51.58 o 
  10   4  11     2456.81     2391.87    106.00 o 
 -11   5  11      484.87      631.17    122.03 o 
 -10   5  11     5447.70     5146.30    155.80 o 
  -9   5  11       11.70       72.35     45.67 o 
  -8   5  11     1704.53     1820.22    106.26 o 
  -7   5  11      929.82      964.09     65.75 o 
  -6   5  11    16542.99    15466.37    338.04 o 
  -5   5  11     1262.50     1300.67     68.48 o 
  -4   5  11     3323.23     3216.07    105.17 o 
  -3   5  11     1956.74     2117.45     83.77 o 
  -2   5  11    12710.17    12624.06    248.85 o 
  -1   5  11     2161.91     2242.91    118.92 o 
   0   5  11    16437.01    16529.44    354.52 o 
   1   5  11     1970.37     1958.02     57.28 o 
   2   5  11      965.05      904.36     41.23 o 
   3   5  11     1766.21     1692.51     57.48 o 
   4   5  11    14123.85    14099.67    248.75 o 
   5   5  11      187.84      181.53     32.28 o 
   6   5  11      776.41      820.71     52.89 o 
   7   5  11      200.51      205.75     59.93 o 
   8   5  11     5005.15     4984.79    203.55 o 
   9   5  11      103.00      225.72     55.06 o 
  10   5  11     1929.74     1993.22     97.55 o 
 -10   6  11     1451.20     1400.79     84.06 o 
  -9   6  11     3841.69     3816.31    130.33 o 
  -8   6  11     3870.20     3875.49    129.72 o 
  -7   6  11     3734.65     3296.75    126.40 o 
  -6   6  11      100.93       81.25     42.68 o 
  -5   6  11     2429.18     2346.08     92.79 o 
  -4   6  11     6329.59     6063.91    162.60 o 
  -3   6  11    10062.36     9699.29    234.32 o 
  -2   6  11     2201.48     2247.21    138.04 o 
  -1   6  11      646.63      578.40     53.02 o 
   0   6  11     3324.04     3455.22    100.28 o 
   1   6  11     5964.60     5920.55    149.30 o 
   2   6  11     9875.23     9762.21    207.57 o 
   3   6  11     4108.54     4185.47    118.10 o 
   4   6  11        0.38       59.20     39.49 o 
   5   6  11     1293.22     1374.10     89.55 o 
   6   6  11     5128.63     5343.48    201.57 o 
   7   6  11     3773.82     3934.41    131.28 o 
   8   6  11      680.21      717.14     67.14 o 
   9   6  11       66.31      104.24     53.57 o 
  -9   7  11      609.29      539.76     66.05 o 
  -8   7  11      382.91      356.24     58.07 o 
  -7   7  11     5439.02     5215.71    155.68 o 
  -6   7  11     3194.81     2932.28    110.02 o 
  -5   7  11     4596.58     4389.30    208.33 o 
  -4   7  11       78.02       79.44     43.12 o 
  -3   7  11      713.21      693.26     73.70 o 
  -2   7  11     3116.22     3086.92    175.12 o 
  -1   7  11    11576.68    11575.45    281.51 o 
   0   7  11      110.63       81.77     38.31 o 
   1   7  11      132.70      166.27     40.30 o 
   2   7  11      291.77      299.42     43.45 o 
   3   7  11     4879.21     4950.07    143.00 o 
   4   7  11     1221.10     1196.64     84.57 o 
   5   7  11     4464.91     4578.95    126.37 o 
   6   7  11      271.87      320.54     58.85 o 
   7   7  11      721.83      747.77     84.17 o 
  -7   8  11      617.35      585.66     65.47 o 
  -6   8  11       97.15      154.52     50.64 o 
  -5   8  11     3316.92     3105.45    115.11 o 
  -4   8  11       46.80       79.79     46.24 o 
  -3   8  11     6799.63     6845.07    289.20 o 
  -2   8  11        7.67       45.98     54.59 o 
  -1   8  11      190.88      136.83     58.00 o 
   0   8  11       59.49       39.45     47.27 o 
   1   8  11    10168.37     9802.98    242.31 o 
   2   8  11      339.59      291.79     54.86 o 
   3   8  11     1453.58     1518.77     86.61 o 
   4   8  11       43.80       49.47     50.78 o 
   5   8  11     1785.65     2054.64    102.28 o 
   6   8  11       25.40       16.90     69.70 o 
  -4   9  11       17.58       86.23     58.35 o 
  -3   9  11      282.22      265.56     66.13 o 
  -2   9  11      437.15      468.31     75.28 o 
  -1   9  11     5945.98     6001.87    207.06 o 
   0   9  11      321.11      197.73     67.00 o 
   1   9  11      343.69      365.34     73.74 o 
   2   9  11       44.78      181.27     63.95 o 
   3   9  11     3174.42     3071.53    143.56 o 
 -12   0  12     7998.68     7880.35    276.11 o 
 -10   0  12     2731.23     2613.23    106.24 o 
  -8   0  12    16982.28    17386.27    420.64 o 
  -6   0  12    39182.17    40087.68    903.93 o 
  -4   0  12       66.17      114.58     48.77 o 
  -2   0  12    52217.60    50842.18   1127.52 o 
   0   0  12    14456.86    15647.75    375.43 o 
   2   0  12    27397.71    27039.10    616.46 o 
   4   0  12    21899.44    20947.44   1404.74 o 
   6   0  12      432.94      427.21     68.23 o 
   8   0  12    13023.05    12309.83    858.60 o 
  10   0  12     2080.60     2077.14    159.08 o 
 -13   1  12      956.84     1033.50     96.56 o 
 -12   1  12     1245.35     1256.91     63.40 o 
 -11   1  12       58.59       71.91     36.58 o 
 -10   1  12     9111.38     9213.21    195.20 o 
  -9   1  12     2310.92     2456.27     81.12 o 
  -8   1  12    16786.43    17115.16    319.58 o 
  -7   1  12      502.27      522.64     33.40 o 
  -6   1  12     2948.46     3031.54     74.06 o 
  -5   1  12      580.79      690.83     41.60 o 
  -4   1  12    38780.20    38031.19    604.02 o 
  -3   1  12     7145.61     7604.47    174.03 o 
  -2   1  12     4808.78     4603.39     96.71 o 
  -1   1  12      158.63      191.82     26.14 o 
   0   1  12    17015.11    16898.76    287.03 o 
   1   1  12     6421.59     6339.74    124.63 o 
   2   1  12    26080.13    25309.34    456.15 o 
   3   1  12       20.64        1.28     20.15 o 
   4   1  12     1125.44     1081.08     40.26 o 
   5   1  12     2504.27     2505.93     68.52 o 
   6   1  12    18407.29    17298.36    418.52 o 
   7   1  12     2841.62     2677.10    112.88 o 
   8   1  12     2016.42     1935.87     88.46 o 
   9   1  12       28.10       12.20     42.65 o 
  10   1  12     5009.11     4929.63    156.01 o 
  11   1  12     1519.26     1430.70     87.47 o 
 -13   2  12     2066.83     2151.35    104.85 o 
 -12   2  12     4544.87     4455.23    121.92 o 
 -11   2  12     4815.91     4804.61    147.13 o 
 -10   2  12     1992.55     1967.49     84.02 o 
  -9   2  12      809.35      698.54     49.96 o 
  -8   2  12     7148.82     7029.63    156.99 o 
  -7   2  12    22798.38    22503.59    410.35 o 
  -6   2  12     8549.70     8521.36    177.39 o 
  -5   2  12     1022.97     1071.09     63.56 o 
  -4   2  12      527.70      505.05     35.80 o 
  -3   2  12    15167.27    14895.66    276.46 o 
  -2   2  12    24083.95    23612.26    419.07 o 
  -1   2  12    18279.55    18095.62    300.36 o 
   0   2  12     4606.35     4684.78    115.64 o 
   1   2  12     1998.52     1986.67     71.53 o 
   2   2  12     4803.18     4846.74    101.19 o 
   3   2  12    23102.21    24135.68    394.59 o 
   4   2  12    16445.89    17235.41    319.69 o 
   5   2  12     2054.35     2165.90     64.69 o 
   6   2  12       23.53       38.82     35.88 o 
   7   2  12     4938.39     4847.89    143.43 o 
   8   2  12     5265.98     5019.90    149.33 o 
   9   2  12     4995.37     4858.51    150.60 o 
  10   2  12      752.56      822.68     70.95 o 
  11   2  12      343.30      372.51     61.81 o 
 -12   3  12       12.06       30.00     47.52 o 
 -11   3  12      333.25      378.06     46.38 o 
 -10   3  12     1470.72     1382.26     75.90 o 
  -9   3  12    10016.31    10237.27    253.20 o 
  -8   3  12      289.15      473.69    109.37 o 
  -7   3  12      653.74      731.15     58.02 o 
  -6   3  12      203.56      235.48     33.27 o 
  -5   3  12    11390.83    11528.39    224.03 o 
  -4   3  12     6210.44     6506.59    160.41 o 
  -3   3  12    22823.50    22729.37    405.44 o 
  -2   3  12      189.94      247.23     31.20 o 
  -1   3  12     3173.74     3239.63     73.49 o 
   0   3  12     3644.37     3760.66     83.32 o 
   1   3  12    30847.09    31002.69    496.48 o 
   2   3  12      545.41      560.36     32.50 o 
   3   3  12     4694.63     4818.65    102.55 o 
   4   3  12     1897.80     1849.85     57.32 o 
   5   3  12    10791.73    10927.23    197.32 o 
   6   3  12     1969.95     1851.00     82.78 o 
   7   3  12    13114.94    12653.68    291.28 o 
   8   3  12       29.99       27.91     45.97 o 
   9   3  12      120.08      100.69     48.53 o 
  10   3  12      656.44      767.47    120.95 o 
  11   3  12     5411.89     5369.76    239.56 o 
 -12   4  12        3.76      -72.03     43.54 o 
 -11   4  12     6128.40     6069.19    174.74 o 
 -10   4  12      192.91      140.22     48.64 o 
  -9   4  12      513.77      529.93     57.80 o 
  -8   4  12      133.61       98.87     43.08 o 
  -7   4  12    17281.96    17259.78    372.29 o 
  -6   4  12        0.03      -42.41     34.01 o 
  -5   4  12     6331.12     6152.98    160.79 o 
  -4   4  12       13.22       58.49     24.29 o 
  -3   4  12    15346.76    15540.13    286.95 o 
  -2   4  12        0.63       74.35     20.44 o 
  -1   4  12    20663.28    20839.94    343.22 o 
   0   4  12      963.42     1083.34     41.50 o 
   1   4  12     1037.67     1115.45     43.22 o 
   2   4  12      224.27      260.44     28.21 o 
   3   4  12    29744.04    29266.47    476.91 o 
   4   4  12        0.73       67.56     24.89 o 
   5   4  12     1835.66     1960.46     62.25 o 
   6   4  12      330.44      251.41     46.09 o 
   7   4  12     3923.74     3999.07    156.01 o 
   8   4  12       30.21       89.87     47.84 o 
   9   4  12     5791.65     5528.16    221.71 o 
  10   4  12      177.78      220.59     57.07 o 
 -11   5  12     1017.03     1032.31     77.47 o 
 -10   5  12      441.37      477.33     70.94 o 
  -9   5  12    11774.15    11500.43    373.75 o 
  -8   5  12     1968.82     1984.67     90.66 o 
  -7   5  12      860.07      939.42     67.04 o 
  -6   5  12      217.06      206.72     45.78 o 
  -5   5  12    10795.01    10258.59    240.39 o 
  -4   5  12     4986.96     4889.29    139.65 o 
  -3   5  12     9647.00     9624.49    226.14 o 
  -2   5  12     1015.72      966.53     50.73 o 
  -1   5  12     1453.61     1377.53     59.48 o 
   0   5  12      656.08      602.98     47.93 o 
   1   5  12     9474.47     9517.01    200.76 o 
   2   5  12     1180.18     1193.76     47.77 o 
   3   5  12     1067.02     1041.79     71.23 o 
   4   5  12       16.92       19.45     32.03 o 
   5   5  12     6389.38     6622.77    138.20 o 
   6   5  12     1876.75     1903.91    100.25 o 
   7   5  12     5392.45     6047.32    251.65 o 
   8   5  12      115.12      184.22     52.81 o 
   9   5  12     2580.21     2597.60    110.74 o 
 -10   6  12      549.47      673.44     68.99 o 
  -9   6  12        7.41        4.70     45.79 o 
  -8   6  12     3625.46     3618.09    125.74 o 
  -7   6  12     5084.12     4993.58    149.98 o 
  -6   6  12     6077.18     5721.70    181.00 o 
  -5   6  12     2859.47     2633.96    152.31 o 
  -4   6  12       40.83       59.22     42.07 o 
  -3   6  12     4638.10     4684.69    138.69 o 
  -2   6  12     7496.91     7157.70    185.14 o 
  -1   6  12     9329.27     9258.82    263.15 o 
   0   6  12     2235.24     2316.55     81.62 o 
   1   6  12      594.30      580.32     49.99 o 
   2   6  12     1960.23     1927.30     84.58 o 
   3   6  12     7539.82     7676.62    176.14 o 
   4   6  12     5681.93     5888.73    144.99 o 
   5   6  12     3043.41     3136.63     98.85 o 
   6   6  12       49.17      184.00     66.02 o 
   7   6  12      821.93      781.28     67.86 o 
   8   6  12     2466.60     2800.44    116.56 o 
  -9   7  12     1282.67     1367.04     85.06 o 
  -8   7  12     3600.06     3461.15    126.23 o 
  -7   7  12       21.81       82.13     48.01 o 
  -6   7  12     1407.76     1307.31     80.17 o 
  -5   7  12     1736.24     1695.68     84.86 o 
  -4   7  12     8185.16     7912.04    217.73 o 
  -3   7  12     1250.24     1233.31     74.62 o 
  -2   7  12     1052.09     1038.56     70.99 o 
  -1   7  12     2114.25     2028.88     92.24 o 
   0   7  12     5744.93     5797.89    163.38 o 
   1   7  12     2992.33     3059.95     99.56 o 
   2   7  12     5173.92     5136.62    135.68 o 
   3   7  12      293.34      196.50     45.06 o 
   4   7  12      784.72      780.95     74.30 o 
   5   7  12      911.97      961.45     61.21 o 
   6   7  12     4605.49     4960.46    201.81 o 
   7   7  12      398.90      502.15     78.91 o 
  -7   8  12      158.97      206.62     55.93 o 
  -6   8  12     5875.04     5576.59    166.93 o 
  -5   8  12        0.36       23.53     45.60 o 
  -4   8  12      164.36      183.47     50.98 o 
  -3   8  12        4.24      -10.16     45.09 o 
  -2   8  12     7998.21     8075.80    212.53 o 
  -1   8  12       68.82       67.40     47.14 o 
   0   8  12     3307.34     3040.02    133.91 o 
   1   8  12     1162.69     1000.37     73.66 o 
   2   8  12     6908.27     6688.49    192.74 o 
   3   8  12        1.44       15.17     47.52 o 
   4   8  12     4952.01     5274.07    178.60 o 
   5   8  12      259.69      316.51     62.19 o 
  -3   9  12      397.14      452.36     74.67 o 
  -2   9  12      172.03      121.15     71.21 o 
  -1   9  12        5.80       54.55     64.15 o 
   0   9  12     3831.16     3981.32    212.24 o 
   1   9  12      874.70      917.64     90.34 o 
   2   9  12     2558.77     2651.16    172.95 o 
 -13   0  13     1977.38     1981.14    173.28 o 
 -11   0  13     3864.47     3736.43    170.61 o 
  -9   0  13    12047.15    12008.48    308.61 o 
  -7   0  13     2194.01     2293.46    102.50 o 
  -5   0  13    24568.52    25282.97    584.11 o 
  -3   0  13    13060.00    13731.60    444.10 o 
  -1   0  13     2077.24     1717.43     80.19 o 
   1   0  13    35020.57    34867.19    789.12 o 
   3   0  13      294.10      263.06     38.36 o 
   5   0  13    10486.16     8901.19    464.88 o 
   7   0  13     3116.43     2853.20    249.11 o 
   9   0  13     2367.38     2396.61    171.35 o 
  11   0  13     5845.71     5320.37    353.70 o 
 -13   1  13     8556.68     8270.41    279.70 o 
 -12   1  13     2559.96     2767.56    136.55 o 
 -11   1  13     7196.31     7077.30    184.95 o 
 -10   1  13       28.42       43.70     42.67 o 
  -9   1  13     3874.75     3981.14    124.30 o 
  -8   1  13     3553.91     3353.66    134.29 o 
  -7   1  13    30622.85    31380.85    509.34 o 
  -6   1  13     1369.90     1387.10     48.08 o 
  -5   1  13     2513.17     2654.05     66.96 o 
  -4   1  13     3029.56     3190.92     75.42 o 
  -3   1  13    38991.25    38950.20    619.85 o 
  -2   1  13     3386.15     3233.40     78.77 o 
  -1   1  13    13203.94    12535.70    220.15 o 
   0   1  13      627.46      618.17     36.81 o 
   1   1  13     9326.21     9290.38    230.89 o 
   2   1  13     8087.02     7946.68    176.69 o 
   3   1  13    31114.38    31202.32    502.76 o 
   4   1  13     4981.45     5357.16    109.03 o 
   5   1  13      718.36      747.39     97.58 o 
   6   1  13      506.74      442.63     57.79 o 
   7   1  13    12459.14    11136.68    261.55 o 
   8   1  13     2725.89     2380.58    136.76 o 
   9   1  13     4245.60     4102.36    176.31 o 
  10   1  13       71.09      111.22     50.42 o 
  11   1  13     1331.60     1352.68     87.78 o 
 -12   2  13       20.60       32.75     42.24 o 
 -11   2  13     2522.06     2696.74     90.93 o 
 -10   2  13     5307.35     5329.11    134.26 o 
  -9   2  13     9070.50     8716.69    246.86 o 
  -8   2  13     3936.94     3980.33    108.95 o 
  -7   2  13     2444.81     2406.12     79.74 o 
  -6   2  13     4530.23     4782.11    117.17 o 
  -5   2  13    13137.50    13361.63    256.73 o 
  -4   2  13    15684.73    15850.93    334.27 o 
  -3   2  13     5616.67     5544.19    134.69 o 
  -2   2  13      181.78      247.22     31.31 o 
  -1   2  13    10223.54    10176.37    182.29 o 
   0   2  13    21140.11    21217.39    350.47 o 
   1   2  13    17072.21    17319.56    325.24 o 
   2   2  13     6346.30     6285.33    124.67 o 
   3   2  13       32.08       35.21     23.47 o 
   4   2  13     4503.17     4802.88    112.28 o 
   5   2  13    11471.18    11527.11    248.76 o 
   6   2  13     6456.45     6280.25    168.47 o 
   7   2  13     3981.61     3779.11    125.61 o 
   8   2  13      146.74      136.04     47.19 o 
   9   2  13     2374.80     2247.68    134.60 o 
  10   2  13     3388.49     3335.64    159.84 o 
  11   2  13     1858.87     1842.58     99.80 o 
 -12   3  13     7452.82     7456.11    200.13 o 
 -11   3  13      676.25      743.73     55.32 o 
 -10   3  13      106.85      150.93     39.55 o 
  -9   3  13      561.56      496.74     47.55 o 
  -8   3  13    16684.86    16179.03    310.29 o 
  -7   3  13      792.40      799.24     49.21 o 
  -6   3  13    10508.13    10287.96    294.06 o 
  -5   3  13      603.63      638.18     41.60 o 
  -4   3  13     6972.68     6938.87    148.91 o 
  -3   3  13     2995.55     3119.00     84.39 o 
  -2   3  13    32038.77    31716.49    555.05 o 
  -1   3  13     3712.04     3965.17     87.01 o 
   0   3  13       71.01      130.53     28.91 o 
   1   3  13     1070.07     1043.71     63.98 o 
   2   3  13    26611.11    26601.67    434.51 o 
   3   3  13     1785.53     1827.97    110.48 o 
   4   3  13    10713.68    10496.90    205.00 o 
   5   3  13       42.59       73.87     26.02 o 
   6   3  13     1607.83     1626.84     86.44 o 
   7   3  13     1109.91     1181.62     73.82 o 
   8   3  13     8863.44     8552.82    219.93 o 
   9   3  13      520.66      593.66     64.07 o 
  10   3  13      415.92      400.52     63.37 o 
 -11   4  13        1.38      -55.35     46.46 o 
 -10   4  13     9393.34     8709.27    224.64 o 
  -9   4  13      300.11      285.10     52.41 o 
  -8   4  13     2734.20     2587.10    134.58 o 
  -7   4  13      800.54      781.79     61.77 o 
  -6   4  13     9426.13     9160.74    221.36 o 
  -5   4  13      507.70      619.38     53.22 o 
  -4   4  13    15362.58    14896.29    323.74 o 
  -3   4  13      276.55      321.23     29.45 o 
  -2   4  13      209.14      246.73     24.04 o 
  -1   4  13     1073.38     1141.77     42.03 o 
   0   4  13    22685.06    22806.93    375.92 o 
   1   4  13      283.18      310.59     29.40 o 
   2   4  13    11479.97    11967.55    214.32 o 
   3   4  13     1418.91     1382.76     78.88 o 
   4   4  13     8092.61     7910.61    154.20 o 
   5   4  13      379.96      462.48     36.48 o 
   6   4  13    11335.58    11125.57    263.81 o 
   7   4  13        0.23       -5.87     43.06 o 
   8   4  13      204.23      224.98     57.79 o 
   9   4  13        6.51       84.25     50.50 o 
  10   4  13     4813.05     4779.16    157.36 o 
 -11   5  13     1119.66     1096.76     99.72 o 
 -10   5  13      268.59      256.77     57.14 o 
  -9   5  13      573.97      619.84     78.39 o 
  -8   5  13     9628.32     9561.93    236.52 o 
  -7   5  13     3105.44     3075.77    114.04 o 
  -6   5  13     8243.31     7946.10    201.21 o 
  -5   5  13      182.22      226.66     46.11 o 
  -4   5  13     1936.30     1911.09    102.89 o 
  -3   5  13     4141.03     4111.19    125.80 o 
  -2   5  13    21570.93    20815.18    436.33 o 
  -1   5  13     3142.16     3280.88     96.26 o 
   0   5  13       73.80       95.24     33.46 o 
   1   5  13     4803.87     4848.69    149.75 o 
   2   5  13    11166.85    11593.83    210.99 o 
   3   5  13     1595.93     1549.32     57.18 o 
   4   5  13     5450.32     5512.11    120.73 o 
   5   5  13      155.97      231.30     35.37 o 
   6   5  13     1350.27     1382.93     78.97 o 
   7   5  13     1450.33     1506.22     83.60 o 
   8   5  13     9024.41     9716.68    246.10 o 
   9   5  13       33.34       72.14     52.20 o 
 -10   6  13     3689.55     3627.82    132.92 o 
  -9   6  13     3630.86     3532.19    128.31 o 
  -8   6  13      965.78      834.12     69.90 o 
  -7   6  13       30.87       56.61     45.27 o 
  -6   6  13     3299.92     3059.22    179.80 o 
  -5   6  13     3365.10     3154.64    155.18 o 
  -4   6  13     8825.91     8417.38    210.77 o 
  -3   6  13     1645.02     1639.12     80.62 o 
  -2   6  13      806.24      799.85     63.01 o 
  -1   6  13     1506.63     1519.67     79.01 o 
   0   6  13     6615.66     6572.83    242.92 o 
   1   6  13     3326.06     3472.91    103.42 o 
   2   6  13     2324.17     2456.56     93.47 o 
   3   6  13       38.91       60.04     40.01 o 
   4   6  13     3852.23     4040.59    115.99 o 
   5   6  13     3960.52     3939.34    125.44 o 
   6   6  13     3275.42     3769.18    206.62 o 
   7   6  13      970.54     1054.49     96.46 o 
   8   6  13       68.98      122.84     55.34 o 
  -8   7  13      256.59      243.59     55.59 o 
  -7   7  13     8494.01     8208.33    215.91 o 
  -6   7  13      643.67      764.07     69.98 o 
  -5   7  13      614.87      690.22     91.37 o 
  -4   7  13       42.70       65.42     44.34 o 
  -3   7  13     6515.28     6423.98    179.12 o 
  -2   7  13     1598.42     1538.73     83.26 o 
  -1   7  13     4414.20     4451.89    182.51 o 
   0   7  13      684.02      683.39     63.46 o 
   1   7  13      791.60      884.25     69.08 o 
   2   7  13       66.50       21.79     45.73 o 
   3   7  13     9168.07     9777.48    248.59 o 
   4   7  13      403.01      416.32     61.07 o 
   5   7  13       65.89      206.24     54.66 o 
   6   7  13       21.94       36.41     64.13 o 
   7   7  13     2542.96     2707.83    180.82 o 
  -6   8  13      327.57      393.70     61.64 o 
  -5   8  13     8575.38     8093.69    215.07 o 
  -4   8  13       66.33       72.27     46.47 o 
  -3   8  13     1755.14     1814.92     93.09 o 
  -2   8  13      172.41      231.89     55.87 o 
  -1   8  13     4849.96     4755.27    245.53 o 
   0   8  13        0.66       12.43     47.65 o 
   1   8  13    11376.15    10763.35    310.28 o 
   2   8  13        8.07       -8.07     58.91 o 
   3   8  13      113.33       60.64     50.62 o 
   4   8  13       49.95      -25.42     62.06 o 
   5   8  13     5093.63     5502.34    212.71 o 
  -2   9  13      845.40      764.88     85.95 o 
  -1   9  13     2385.82     2445.03    130.48 o 
   0   9  13      193.83      206.72     68.32 o 
   1   9  13      195.00      267.82     71.17 o 
 -12   0  14    11067.10    11156.91    955.95 o 
 -10   0  14      945.45      977.08    119.70 o 
  -8   0  14    25932.18    26208.97    613.07 o 
  -6   0  14     9416.28     9998.13    259.32 o 
  -4   0  14    19550.39    20128.33   1045.45 o 
  -2   0  14    35626.09    34221.43    777.42 o 
   0   0  14       73.75      106.18     37.28 o 
   2   0  14    34948.97    34649.46    787.25 o 
   4   0  14     5736.65     5404.29    366.48 o 
   6   0  14    10160.85     9489.59    883.69 o 
   8   0  14    11232.51    10720.46    718.47 o 
  10   0  14       96.76      113.79     87.00 o 
 -13   1  14        3.22       12.07     65.87 o 
 -12   1  14     1082.92     1119.29     73.13 o 
 -11   1  14     1045.10      998.95     69.09 o 
 -10   1  14     9788.12     9785.28    281.06 o 
  -9   1  14      686.26      635.97     48.44 o 
  -8   1  14      600.50      668.86     56.38 o 
  -7   1  14       53.63       75.34     32.64 o 
  -6   1  14     6873.69     6986.14    137.30 o 
  -5   1  14      861.06      895.95     38.74 o 
  -4   1  14    17301.70    18102.36    357.65 o 
  -3   1  14      379.63      383.85     35.62 o 
  -2   1  14    11631.32    12073.26    214.38 o 
  -1   1  14     1645.72     1617.66     54.97 o 
   0   1  14    18620.09    17932.53    303.29 o 
   1   1  14     2009.51     2113.30    147.15 o 
   2   1  14      525.22      574.05     53.23 o 
   3   1  14      779.34      717.35     46.58 o 
   4   1  14    13036.05    13060.46    351.14 o 
   5   1  14     2427.43     2300.99     91.74 o 
   6   1  14     6260.59     6153.77    168.89 o 
   7   1  14       93.97      118.98     45.00 o 
   8   1  14     3394.16     3104.45    116.50 o 
   9   1  14      498.87      422.71     81.77 o 
  10   1  14     6102.91     5917.90    187.31 o 
  11   1  14      266.01      254.32     61.52 o 
 -12   2  14     3402.30     3580.10    122.99 o 
 -11   2  14     2676.83     2826.34     94.08 o 
 -10   2  14       26.84       63.41     37.77 o 
  -9   2  14     7971.23     8015.68    229.41 o 
  -8   2  14    16555.96    16232.17    311.82 o 
  -7   2  14    14651.83    14753.41    286.16 o 
  -6   2  14     1606.54     1606.45     72.20 o 
  -5   2  14     1379.15     1288.57     64.91 o 
  -4   2  14     9982.69    10006.84    201.77 o 
  -3   2  14    33662.66    33394.46    586.53 o 
  -2   2  14    17364.11    17181.02    289.56 o 
  -1   2  14     5979.33     6151.13    122.87 o 
   0   2  14       76.59       65.74     32.53 o 
   1   2  14     6475.78     6692.17    137.09 o 
   2   2  14    17424.77    17873.54    302.82 o 
   3   2  14    18463.64    18452.06    312.54 o 
   4   2  14     2293.68     2241.32     65.91 o 
   5   2  14      112.85       54.01     39.41 o 
   6   2  14     1475.17     1611.37     80.18 o 
   7   2  14     7107.65     7181.29    192.36 o 
   8   2  14     6044.83     5775.68    169.56 o 
   9   2  14     1584.39     1444.35     85.64 o 
  10   2  14      194.27      292.44     62.31 o 
  11   2  14      999.74     1020.21     83.10 o 
 -12   3  14      918.55      994.91     74.98 o 
 -11   3  14     4860.74     4853.14    152.23 o 
 -10   3  14     2965.67     3126.13    171.66 o 
  -9   3  14     4524.57     4558.42    121.55 o 
  -8   3  14       82.40       39.32     35.43 o 
  -7   3  14     3202.90     3223.48     94.66 o 
  -6   3  14     5136.58     5319.82    128.31 o 
  -5   3  14    15800.11    15549.24    294.68 o 
  -4   3  14     2859.52     2963.25     85.64 o 
  -3   3  14       37.94       67.09     27.76 o 
  -2   3  14      135.16      194.79     30.74 o 
  -1   3  14    19583.66    19217.00    321.87 o 
   0   3  14     7824.20     7736.29    147.21 o 
   1   3  14    14246.81    14556.31    252.48 o 
   2   3  14      103.69       90.93     27.22 o 
   3   3  14     3632.49     3687.60     88.35 o 
   4   3  14     3884.74     3877.80     92.39 o 
   5   3  14     9920.41     9943.19    185.36 o 
   6   3  14     1222.36     1368.02     97.60 o 
   7   3  14      456.91      448.32     56.81 o 
   8   3  14      270.15      372.08     58.22 o 
   9   3  14     4953.82     5225.97    235.33 o 
  10   3  14     1001.64     1088.47     81.84 o 
 -11   4  14     1505.48     1486.09     87.69 o 
 -10   4  14       46.23       44.56     48.67 o 
  -9   4  14     8028.75     7908.21    297.27 o 
  -8   4  14       49.87       82.88     46.58 o 
  -7   4  14    18583.35    17990.02    390.51 o 
  -6   4  14      304.83      412.31     53.74 o 
  -5   4  14      432.68      415.59     50.60 o 
  -4   4  14       81.90       79.66     38.84 o 
  -3   4  14    28705.91    27331.45    555.74 o 
  -2   4  14       99.72      147.12     29.82 o 
  -1   4  14    10103.38    10264.27    190.66 o 
   0   4  14      709.87      720.08     36.99 o 
   1   4  14    11142.21    11526.19    230.14 o 
   2   4  14      369.60      391.58     33.57 o 
   3   4  14    24519.59    24821.75    412.00 o 
   4   4  14       66.22       89.68     31.30 o 
   5   4  14      282.05      326.88     43.29 o 
   6   4  14       94.31      164.64     48.58 o 
   7   4  14    11516.32    11884.33    284.35 o 
   8   4  14       17.02      -52.48     46.71 o 
   9   4  14     3127.79     3159.43    125.05 o 
  10   4  14      149.63      165.64     58.78 o 
 -11   5  14     5321.71     5431.22    169.11 o 
 -10   5  14      882.08      846.52     84.89 o 
  -9   5  14     5702.80     5561.33    165.26 o 
  -8   5  14      608.51      660.64     65.49 o 
  -7   5  14     2539.27     2461.53    102.59 o 
  -6   5  14      409.67      422.65     56.90 o 
  -5   5  14    12998.02    12447.68    285.99 o 
  -4   5  14      747.26      751.06     61.00 o 
  -3   5  14      690.78      752.08     68.13 o 
  -2   5  14       12.70       60.03     41.21 o 
  -1   5  14    15002.94    14461.23    363.39 o 
   0   5  14     3789.54     3664.90    103.30 o 
   1   5  14     6036.76     5985.90    144.12 o 
   2   5  14       80.55       71.37     34.68 o 
   3   5  14     2199.09     2236.47     70.11 o 
   4   5  14     1071.24     1080.45     50.89 o 
   5   5  14     9591.41     9681.91    231.64 o 
   6   5  14      446.26      418.06     57.95 o 
   7   5  14      364.19      280.24     57.19 o 
   8   5  14      503.69      568.26     67.96 o 
   9   5  14     5280.25     5504.10    207.35 o 
  -9   6  14     1398.98     1299.54     82.43 o 
  -8   6  14     5207.22     4769.22    151.07 o 
  -7   6  14     2588.31     2480.10    139.96 o 
  -6   6  14     1187.04     1217.68     76.57 o 
  -5   6  14      180.32      228.01     50.99 o 
  -4   6  14     5655.37     5388.13    156.44 o 
  -3   6  14     6034.43     5883.04    165.45 o 
  -2   6  14     6477.39     6271.72    172.49 o 
  -1   6  14      574.75      668.37     75.22 o 
   0   6  14      718.51      630.43     58.97 o 
   1   6  14     2664.13     2729.99     91.45 o 
   2   6  14     6287.34     6419.96    156.28 o 
   3   6  14     4033.48     4014.74    116.32 o 
   4   6  14     1557.19     1596.28     73.12 o 
   5   6  14       22.74       27.96     38.13 o 
   6   6  14     1206.37     1303.27    104.59 o 
   7   6  14     1609.75     1782.24    120.10 o 
   8   6  14     4639.26     4970.70    340.61 o 
  -8   7  14      107.38      105.01     51.67 o 
  -7   7  14      299.08      373.03     59.50 o 
  -6   7  14     4883.19     4682.07    196.25 o 
  -5   7  14     2261.03     1912.29     93.40 o 
  -4   7  14     4471.72     4438.32    143.38 o 
  -3   7  14     1116.21     1112.04     75.70 o 
  -2   7  14     1469.96     1416.67     82.13 o 
  -1   7  14     2115.77     2099.78    125.22 o 
   0   7  14     8718.05     8855.18    291.11 o 
   1   7  14      253.94      327.85     53.42 o 
   2   7  14     1191.97     1059.28     63.87 o 
   3   7  14      399.55      388.75     51.25 o 
   4   7  14     5538.60     5919.46    153.97 o 
   5   7  14     1065.69     1269.20     83.52 o 
   6   7  14     1870.00     1766.30    119.06 o 
  -6   8  14     1752.02     1720.15     98.72 o 
  -5   8  14       64.08       84.93     51.94 o 
  -4   8  14     2615.66     2439.85    108.55 o 
  -3   8  14      131.50       80.96     51.89 o 
  -2   8  14     5877.48     5822.11    174.01 o 
  -1   8  14      326.16      239.07     57.84 o 
   0   8  14        6.30      -10.32     47.83 o 
   1   8  14       45.59       40.19     49.81 o 
   2   8  14     5500.73     5640.16    171.39 o 
   3   8  14        4.87       32.94     51.08 o 
   4   8  14     1679.43     1563.24     87.48 o 
 -11   0  15    10295.06    10089.89    663.80 o 
  -9   0  15     1966.58     1833.66    174.74 o 
  -7   0  15    26315.68    26354.87    614.70 o 
  -5   0  15    14217.39    14717.85    360.96 o 
  -3   0  15     4619.06     4631.66    146.51 o 
  -1   0  15    45365.37    46387.86   1041.88 o 
   1   0  15     1907.48     2040.53     90.09 o 
   3   0  15    10837.19    11018.70    349.69 o 
   5   0  15    14047.54    13284.93    643.19 o 
   7   0  15      199.90      195.32     67.63 o 
   9   0  15     8051.74     7293.58    516.35 o 
  11   0  15      175.70      210.71     84.26 o 
 -12   1  15     1280.96     1247.92     76.98 o 
 -11   1  15      972.51     1077.14    130.81 o 
 -10   1  15      371.68      403.40     53.92 o 
  -9   1  15    10100.70     9951.22    209.23 o 
  -8   1  15     4117.64     4454.45    117.19 o 
  -7   1  15     8213.47     8469.00    182.58 o 
  -6   1  15     1044.84     1142.33     56.02 o 
  -5   1  15      502.12      532.05     55.58 o 
  -4   1  15     3097.90     3206.46     81.54 o 
  -3   1  15    37482.94    38053.02    763.62 o 
  -2   1  15     3696.97     3546.74     86.37 o 
  -1   1  15      851.25      893.75     43.60 o 
   0   1  15      616.55      571.81     37.86 o 
   1   1  15    19850.01    19329.17    419.96 o 
   2   1  15     9217.30     9260.32    207.57 o 
   3   1  15    11263.03    11265.94    251.89 o 
   4   1  15     1203.35     1138.51     45.59 o 
   5   1  15     4190.85     4113.16    129.43 o 
   6   1  15     2718.88     2434.06     98.99 o 
   7   1  15    14898.22    13756.06    316.31 o 
   8   1  15     1553.98     1521.97     85.28 o 
   9   1  15      461.48      528.55     64.38 o 
  10   1  15      142.54       45.74     52.49 o 
 -12   2  15     1825.91     1868.23    102.42 o 
 -11   2  15     4311.11     4486.53    171.91 o 
 -10   2  15     2583.30     2410.96     96.64 o 
  -9   2  15     1380.15     1327.58     64.27 o 
  -8   2  15      675.61      656.64     51.19 o 
  -7   2  15     7177.23     7253.89    164.36 o 
  -6   2  15    15865.37    15963.30    346.21 o 
  -5   2  15    10602.47    10716.38    217.33 o 
  -4   2  15     3625.17     3754.56    100.74 o 
  -3   2  15      657.63      689.89     45.39 o 
  -2   2  15    14997.66    14993.95    258.01 o 
  -1   2  15    11017.09    10588.85    192.83 o 
   0   2  15    10418.14    10210.36    187.89 o 
   1   2  15     3892.02     3995.18     94.22 o 
   2   2  15      780.51      814.00     52.11 o 
   3   2  15    13459.90    14054.90    247.95 o 
   4   2  15    11011.59    11125.50    203.43 o 
   5   2  15     4434.85     4671.21    165.16 o 
   6   2  15      411.38      442.45     73.61 o 
   7   2  15      255.93      169.97     94.84 o 
   8   2  15     1985.47     2011.64     96.19 o 
   9   2  15     4068.27     3915.80    138.61 o 
  10   2  15     1876.41     1778.43     97.38 o 
 -12   3  15     5207.33     5499.27    286.99 o 
 -11   3  15        2.85        1.83     47.02 o 
 -10   3  15     1470.47     1559.40     71.26 o 
  -9   3  15     2100.42     1981.73     88.03 o 
  -8   3  15    19697.69    19857.93    374.75 o 
  -7   3  15     1931.47     1837.05     72.69 o 
  -6   3  15     1993.58     1936.75    102.82 o 
  -5   3  15     2796.99     2672.80     83.38 o 
  -4   3  15    18423.85    18082.43    337.79 o 
  -3   3  15     3576.32     3421.17     94.67 o 
  -2   3  15    16796.53    16959.59    317.50 o 
  -1   3  15        6.50       -8.01     25.28 o 
   0   3  15     1364.90     1298.19     52.51 o 
   1   3  15     1364.20     1444.66     53.03 o 
   2   3  15    15766.09    15810.41    273.81 o 
   3   3  15     2618.92     2809.55     83.30 o 
   4   3  15     1124.16     1144.30     49.23 o 
   5   3  15       46.09      244.96     63.34 o 
   6   3  15     7691.75     7541.32    265.25 o 
   7   3  15     1377.02     1545.83    122.22 o 
   8   3  15     6558.50     6688.93    191.73 o 
   9   3  15       17.64      -29.20     49.30 o 
  10   3  15      368.83      311.66     68.39 o 
 -11   4  15        0.22       13.06     49.55 o 
 -10   4  15     7761.40     7547.74    206.03 o 
  -9   4  15      313.98      343.89     56.26 o 
  -8   4  15     1500.61     1327.00    147.62 o 
  -7   4  15       32.67      108.92     45.32 o 
  -6   4  15    19145.25    18310.02    396.68 o 
  -5   4  15      388.80      413.93     56.60 o 
  -4   4  15     3227.22     3060.39    107.22 o 
  -3   4  15       36.04        9.50     38.30 o 
  -2   4  15    13114.98    12808.28    289.23 o 
  -1   4  15      271.05      417.92     44.62 o 
   0   4  15    20670.62    20855.71    348.87 o 
   1   4  15     1564.30     1474.80     54.27 o 
   2   4  15       44.51       95.38     28.21 o 
   3   4  15        7.13       11.35     37.87 o 
   4   4  15    22365.05    22848.27    446.66 o 
   5   4  15      420.00      381.89     43.21 o 
   6   4  15     2290.38     2218.92     97.81 o 
   7   4  15      285.92      243.19     54.56 o 
   8   4  15     3073.21     3202.94    124.74 o 
   9   4  15       89.36      114.89     57.30 o 
 -10   5  15     1219.07     1255.07     83.60 o 
  -9   5  15      266.05      324.82     68.74 o 
  -8   5  15     6558.98     6351.52    181.87 o 
  -7   5  15     2379.32     2209.93     97.37 o 
  -6   5  15      400.34      415.37     63.16 o 
  -5   5  15      305.04      286.17     50.45 o 
  -4   5  15    11266.08    11135.59    275.80 o 
  -3   5  15     2657.43     2535.60    101.04 o 
  -2   5  15     8339.18     8117.45    205.40 o 
  -1   5  15     1088.17     1110.60     94.13 o 
   0   5  15     4513.35     4497.68    119.76 o 
   1   5  15     1078.68     1068.74     75.09 o 
   2   5  15    11467.98    11823.04    245.49 o 
   3   5  15     2894.53     2968.23     82.80 o 
   4   5  15       57.12       20.42     30.72 o 
   5   5  15       41.12        0.59     36.21 o 
   6   5  15     4483.06     4822.85    261.63 o 
   7   5  15     1807.90     1875.70     96.27 o 
   8   5  15     3569.59     3620.50    136.22 o 
  -9   6  15      490.85      579.28     69.76 o 
  -8   6  15      190.17      165.70     53.82 o 
  -7   6  15     1722.39     1855.95     92.57 o 
  -6   6  15     6432.75     6482.16    181.48 o 
  -5   6  15     4773.71     4385.00    156.51 o 
  -4   6  15     1145.57     1132.11    111.41 o 
  -3   6  15      134.81      139.72     48.32 o 
  -2   6  15     3828.38     3650.85    127.78 o 
  -1   6  15     6775.11     6632.13    181.34 o 
   0   6  15     5173.28     5168.68    193.31 o 
   1   6  15      765.09      751.68     63.51 o 
   2   6  15      613.75      661.12     53.97 o 
   3   6  15     3938.45     3765.83    113.13 o 
   4   6  15     4305.34     4574.26    140.07 o 
   5   6  15     1593.96     1614.76     89.08 o 
   6   6  15     1129.49     1296.52    105.45 o 
   7   6  15       41.37      -45.86     64.99 o 
  -8   7  15      797.16      826.90     76.83 o 
  -7   7  15     2958.59     2940.27    180.68 o 
  -6   7  15       53.49       98.88     51.49 o 
  -5   7  15     1236.89     1055.01     80.07 o 
  -4   7  15      389.27      509.30     62.35 o 
  -3   7  15     8264.25     8423.89    220.82 o 
  -2   7  15      427.30      382.06     58.40 o 
  -1   7  15      685.88      715.76     67.50 o 
   0   7  15      750.47      805.96     69.97 o 
   1   7  15     4130.93     4141.69    167.25 o 
   2   7  15     1128.86     1234.65     77.74 o 
   3   7  15     3494.87     3470.64    115.32 o 
   4   7  15       60.06      102.32     44.31 o 
   5   7  15      761.71      973.65     78.78 o 
   6   7  15      761.60      736.36    100.38 o 
  -5   8  15     5568.82     5485.63    257.52 o 
  -4   8  15        0.97       19.72     50.21 o 
  -3   8  15      534.21      583.58     69.19 o 
  -2   8  15       90.67       39.76     50.80 o 
  -1   8  15     7806.25     7868.23    213.76 o 
   0   8  15        0.14       16.72     50.51 o 
   1   8  15     1440.24     1546.16     90.03 o 
   2   8  15       40.45       35.24     57.87 o 
   3   8  15     2716.09     2885.79    178.59 o 
   4   8  15        6.29       -3.49     47.17 o 
 -12   0  16     1079.67     1002.85    102.40 o 
 -10   0  16     5840.62     5790.84    372.20 o 
  -8   0  16    18465.59    19954.02   1418.26 o 
  -6   0  16     3423.83     3528.31    123.01 o 
  -4   0  16    26266.32    26742.71    621.37 o 
  -2   0  16    11777.59    12292.83    313.99 o 
   0   0  16    19842.77    20550.57    583.08 o 
   2   0  16    22287.35    22477.47    530.37 o 
   4   0  16      685.02      727.19     81.85 o 
   6   0  16    12111.36    11502.45    386.28 o 
   8   0  16     3747.88     3266.77    420.28 o 
  10   0  16     3790.01     3581.34    195.02 o 
 -12   1  16     8193.26     8487.58    382.08 o 
 -11   1  16     1568.27     1522.44     83.51 o 
 -10   1  16     4978.42     4894.74    146.50 o 
  -9   1  16        3.38      -19.50     42.02 o 
  -8   1  16     5975.89     6014.94    144.03 o 
  -7   1  16     9150.27     9455.19    208.23 o 
  -6   1  16    17618.03    17993.54    338.71 o 
  -5   1  16     3233.08     3234.87     94.91 o 
  -4   1  16      219.60      231.77     35.78 o 
  -3   1  16     2970.19     3062.07     98.61 o 
  -2   1  16    26276.23    26323.07    434.81 o 
  -1   1  16     5263.42     5279.74    114.80 o 
   0   1  16     8341.11     8805.93    167.41 o 
   1   1  16        2.33       58.99     35.35 o 
   2   1  16    11447.46    11409.95    207.15 o 
   3   1  16     3933.41     3994.73     94.95 o 
   4   1  16    19491.59    19432.67    397.78 o 
   5   1  16     1263.69     1228.13     73.87 o 
   6   1  16      207.18      265.82     51.29 o 
   7   1  16      478.28      486.71     61.41 o 
   8   1  16     9207.24     8490.81    222.17 o 
   9   1  16     1058.16     1100.02     82.48 o 
  10   1  16     2594.88     2389.95    121.41 o 
 -12   2  16      678.57      809.01     69.80 o 
 -11   2  16       83.53       72.10     49.18 o 
 -10   2  16     2592.50     2608.51     90.38 o 
  -9   2  16     5313.62     5365.18    136.29 o 
  -8   2  16     6744.25     7012.90    162.55 o 
  -7   2  16     5303.66     5374.88    133.56 o 
  -6   2  16      173.31      197.07     52.57 o 
  -5   2  16     5078.99     4871.17    184.80 o 
  -4   2  16    12701.44    12637.13    250.54 o 
  -3   2  16    14144.56    13800.37    269.33 o 
  -2   2  16     2217.09     2359.81     65.15 o 
  -1   2  16     1116.35     1172.31     48.89 o 
   0   2  16     5050.61     4928.90    109.91 o 
   1   2  16    13909.03    13500.49    240.03 o 
   2   2  16    14917.50    15110.50    264.89 o 
   3   2  16     8482.31     8388.66    163.57 o 
   4   2  16      253.73      213.03     31.89 o 
   5   2  16     1901.96     1876.21    116.06 o 
   6   2  16     6245.76     6226.82    180.68 o 
   7   2  16     4069.15     4161.97    139.34 o 
   8   2  16      918.84      813.07     73.08 o 
   9   2  16        5.27      102.80     58.19 o 
  10   2  16      765.20      754.77    112.60 o 
 -11   3  16     9964.88    10339.59    300.33 o 
 -10   3  16      571.39      500.04     62.64 o 
  -9   3  16       26.01       35.52     42.92 o 
  -8   3  16      787.70      886.36     63.94 o 
  -7   3  16    16690.71    16817.99    323.83 o 
  -6   3  16     2954.15     3006.74     93.58 o 
  -5   3  16     8047.49     8057.25    175.15 o 
  -4   3  16      499.41      533.65     45.45 o 
  -3   3  16     8936.52     8777.82    185.27 o 
  -2   3  16     5154.42     5442.00    130.21 o 
  -1   3  16    18972.67    18398.68    312.67 o 
   0   3  16      370.37      411.41     33.33 o 
   1   3  16      999.39     1096.40     47.91 o 
   2   3  16       37.53      116.10     45.19 o 
   3   3  16    14986.39    15086.36    265.59 o 
   4   3  16     1635.40     1771.94     79.31 o 
   5   3  16     5813.28     5588.57    160.81 o 
   6   3  16        4.07       97.04     53.11 o 
   7   3  16     2549.19     2449.70    151.54 o 
   8   3  16      688.89      737.32     70.37 o 
   9   3  16     4930.06     5271.86    168.29 o 
  10   3  16      390.44      334.02     68.78 o 
 -11   4  16      284.20      300.77     60.81 o 
 -10   4  16       19.57       29.04     49.45 o 
  -9   4  16    11171.72    10785.43    282.30 o 
  -8   4  16       25.93       -4.04     45.76 o 
  -7   4  16     2486.66     2556.94    235.22 o 
  -6   4  16      402.85      435.78     57.02 o 
  -5   4  16     7117.14     7092.78    189.35 o 
  -4   4  16      327.23      386.31     52.51 o 
  -3   4  16    18960.95    18711.26    402.60 o 
  -2   4  16      259.89      209.34     59.44 o 
  -1   4  16      483.95      613.53     55.01 o 
   0   4  16        6.50       38.34     26.17 o 
   1   4  16    13679.64    14118.48    249.73 o 
   2   4  16       31.97       72.97     28.45 o 
   3   4  16     6060.44     6173.50    131.74 o 
   4   4  16       90.74       90.59     32.77 o 
   5   4  16     6337.24     6176.56    173.94 o 
   6   4  16        7.87      -28.17     44.71 o 
   7   4  16     7182.73     7390.22    204.18 o 
   8   4  16        0.02       14.16     52.76 o 
   9   4  16      156.67      214.89     59.85 o 
 -10   5  16      191.36      279.54     64.27 o 
  -9   5  16       15.62       44.86     52.10 o 
  -8   5  16      799.04      874.92     73.73 o 
  -7   5  16     8462.22     8165.94    214.60 o 
  -6   5  16     2691.42     2620.02    107.40 o 
  -5   5  16     6974.04     6523.02    252.24 o 
  -4   5  16       46.18      -24.19     41.65 o 
  -3   5  16     1972.40     2107.68    106.07 o 
  -2   5  16     1826.46     1875.73     89.30 o 
  -1   5  16    16119.09    15367.45    342.72 o 
   0   5  16      140.86      150.58     44.72 o 
   1   5  16      754.07      673.15     51.42 o 
   2   5  16     1556.50     1557.08     69.67 o 
   3   5  16     8446.47     8408.51    189.46 o 
   4   5  16     2181.80     2262.73     94.48 o 
   5   5  16     2363.27     2431.88    104.26 o 
   6   5  16       28.00       39.85     49.42 o 
   7   5  16      501.65      527.37     66.01 o 
   8   5  16      451.59      547.31     70.11 o 
  -9   6  16     5133.45     4760.93    156.59 o 
  -8   6  16     2230.41     2250.44    104.89 o 
  -7   6  16      177.33      266.85     57.30 o 
  -6   6  16        5.59        5.77     46.45 o 
  -5   6  16     5777.52     5181.14    157.76 o 
  -4   6  16     4139.71     3985.43    134.02 o 
  -3   6  16     3518.46     3555.71    126.77 o 
  -2   6  16     1210.65     1313.93     79.49 o 
  -1   6  16     1540.67     1357.06    102.60 o 
   0   6  16     1854.49     1883.23     91.28 o 
   1   6  16     8064.55     8208.60    211.65 o 
   2   6  16     4170.24     4160.70    148.21 o 
   3   6  16      505.56      553.01     53.19 o 
   4   6  16        4.52       43.01     47.56 o 
   5   6  16     3127.17     3103.64    151.36 o 
   6   6  16     2636.95     2819.51    147.51 o 
   7   6  16     2015.72     2346.84    139.00 o 
  -7   7  16      387.81      532.74    104.32 o 
  -6   7  16     6396.99     6154.27    215.63 o 
  -5   7  16      250.45      257.41     57.09 o 
  -4   7  16      156.22       77.42     51.59 o 
  -3   7  16      141.76       93.57     49.76 o 
  -2   7  16     7544.61     7117.45    197.36 o 
  -1   7  16      990.39     1036.11     75.61 o 
   0   7  16     3906.30     3983.49    177.90 o 
   1   7  16       74.27      203.71    144.02 o 
   2   7  16     2121.10     2308.16    108.84 o 
   3   7  16     1256.78     1374.06     83.63 o 
   4   7  16     5318.31     5558.72    252.67 o 
   5   7  16      305.87      306.57     77.26 o 
  -5   8  16      113.70      132.18     81.01 o 
  -4   8  16     6951.16     6585.92    193.06 o 
  -3   8  16       82.87       14.08     54.38 o 
  -2   8  16     1183.79     1243.52     85.27 o 
  -1   8  16      222.01      145.37     57.34 o 
   0   8  16     3371.22     3529.35    172.98 o 
   1   8  16       81.96       25.35     54.33 o 
   2   8  16     5037.31     5295.08    216.76 o 
   3   8  16       80.74      140.62     55.57 o 
 -11   0  17    11155.92    11504.14    589.43 o 
  -9   0  17     1534.58     1476.24    218.06 o 
  -7   0  17    42512.55    42634.11   2302.59 o 
  -5   0  17     1207.35     1319.92     73.14 o 
  -3   0  17    35030.48    34909.38    799.25 o 
  -1   0  17    22798.08    23145.74    546.17 o 
   1   0  17      162.61      151.11     43.12 o 
   3   0  17    33811.26    32145.79    739.72 o 
   5   0  17     3319.97     3111.06    162.83 o 
   7   0  17     4137.01     3882.10    190.92 o 
   9   0  17     8100.96     7413.25    295.70 o 
 -12   1  17       45.70       57.53     67.63 o 
 -11   1  17     2050.83     2094.35    120.32 o 
 -10   1  17      772.78      718.02     64.75 o 
  -9   1  17     9386.32     9595.59    233.38 o 
  -8   1  17     1354.22     1478.21     68.53 o 
  -7   1  17      373.12      446.64     56.77 o 
  -6   1  17      270.76      187.37     38.94 o 
  -5   1  17     8069.67     8140.80    195.45 o 
  -4   1  17     4110.40     4204.07    112.37 o 
  -3   1  17    10358.01    10518.01    284.16 o 
  -2   1  17       88.50      116.78     34.66 o 
  -1   1  17     5230.02     5372.14    117.15 o 
   0   1  17     1233.79     1417.78     90.02 o 
   1   1  17    22470.33    22860.79    382.20 o 
   2   1  17     1001.89     1123.65     50.10 o 
   3   1  17       17.42       71.86     28.38 o 
   4   1  17      484.23      547.51     54.05 o 
   5   1  17     9695.18     9941.58    243.66 o 
   6   1  17      527.87      571.07     61.11 o 
   7   1  17     4258.56     3793.15    138.24 o 
   8   1  17       19.09       57.67     50.33 o 
   9   1  17     1610.79     1465.12     92.07 o 
  10   1  17      665.64      616.59    100.17 o 
 -12   2  17     7091.96     7455.23    402.93 o 
 -11   2  17     2656.11     2542.32    121.59 o 
 -10   2  17      601.95      539.03     60.97 o 
  -9   2  17      745.58      770.66     91.50 o 
  -8   2  17     7279.13     7355.88    250.98 o 
  -7   2  17    10092.02    10149.48    214.46 o 
  -6   2  17    14397.54    14137.88    279.30 o 
  -5   2  17     1487.75     1449.03     64.54 o 
  -4   2  17      761.21      803.13     67.03 o 
  -3   2  17     9676.94     9312.66    197.80 o 
  -2   2  17    16218.73    15474.20    335.55 o 
  -1   2  17    12526.85    12206.92    221.15 o 
   0   2  17     5959.59     5990.29    127.34 o 
   1   2  17     1220.87     1233.60     53.93 o 
   2   2  17     3609.28     3575.94     91.26 o 
   3   2  17    14667.74    14747.64    261.26 o 
   4   2  17     9812.92     9874.73    304.20 o 
   5   2  17      718.26      686.77     63.38 o 
   6   2  17       67.63      144.98     51.05 o 
   7   2  17     3405.24     3405.14    141.79 o 
   8   2  17     4413.47     4645.54    250.66 o 
   9   2  17     2579.34     2523.69    113.50 o 
  10   2  17      524.81      505.37     93.46 o 
 -11   3  17      470.75      596.99     80.87 o 
 -10   3  17     7136.24     6870.51    192.00 o 
  -9   3  17     2959.37     3091.32    133.25 o 
  -8   3  17     6562.47     6471.66    168.99 o 
  -7   3  17      269.58      304.79     60.44 o 
  -6   3  17     1983.59     1863.30    121.09 o 
  -5   3  17     3692.08     3772.39    107.64 o 
  -4   3  17    15798.86    15746.07    303.99 o 
  -3   3  17     1463.13     1390.26     62.10 o 
  -2   3  17      181.18      252.63     49.80 o 
  -1   3  17     4726.97     4631.38    118.91 o 
   0   3  17    15266.46    15004.12    295.11 o 
   1   3  17      709.74      665.01     41.71 o 
   2   3  17     5730.50     5708.14    123.45 o 
   3   3  17      281.87      273.46     35.11 o 
   4   3  17     1968.53     2001.29     72.17 o 
   5   3  17     1871.39     1802.65     89.51 o 
   6   3  17     7839.85     8093.06    213.29 o 
   7   3  17      783.27      823.24     72.51 o 
   8   3  17       29.61      -35.19     50.06 o 
   9   3  17      938.59     1034.41     95.53 o 
 -11   4  17      150.77      208.49     60.04 o 
 -10   4  17     1744.95     1674.57    164.81 o 
  -9   4  17      105.21      158.65     54.25 o 
  -8   4  17    10538.53    10236.71    255.52 o 
  -7   4  17        1.69       22.24     46.81 o 
  -6   4  17    10162.39     9802.53    243.50 o 
  -5   4  17       87.66      121.04     48.60 o 
  -4   4  17     1394.54     1411.77     79.73 o 
  -3   4  17      588.48      569.95     60.59 o 
  -2   4  17    25425.41    24364.05    509.48 o 
  -1   4  17       24.53       48.43     42.91 o 
   0   4  17     2466.89     2651.00     91.77 o 
   1   4  17      341.45      321.92     57.63 o 
   2   4  17    10248.69    10392.74    196.05 o 
   3   4  17       62.29       70.39     42.37 o 
   4   4  17     9700.79     9918.84    205.26 o 
   5   4  17        0.52      -73.83     42.35 o 
   6   4  17       95.56       -1.16     53.27 o 
   7   4  17       94.11       -1.86     65.17 o 
   8   4  17     6489.60     6509.91    191.75 o 
   9   4  17        2.34      -51.15     56.20 o 
 -10   5  17     5877.26     5841.89    181.00 o 
  -9   5  17      781.20      801.09     74.51 o 
  -8   5  17     3345.57     3177.57    123.84 o 
  -7   5  17       10.34       -9.60     46.95 o 
  -6   5  17     3356.54     3411.41    125.21 o 
  -5   5  17      341.91      273.75     55.38 o 
  -4   5  17    10359.57    10346.77    253.35 o 
  -3   5  17       44.37       28.63     56.13 o 
  -2   5  17      358.82      304.13     54.75 o 
  -1   5  17      399.04      286.63     52.78 o 
   0   5  17    10968.63    10561.17    254.81 o 
   1   5  17     1445.40     1474.59     80.33 o 
   2   5  17     4684.75     4764.28    129.24 o 
   3   5  17      223.70      215.37     44.00 o 
   4   5  17     3671.87     3731.14    112.63 o 
   5   5  17      798.09      854.53     71.11 o 
   6   5  17     5115.10     5163.34    162.04 o 
   7   5  17      500.70      507.60     68.48 o 
   8   5  17       17.92      -27.98     57.08 o 
  -9   6  17      667.33      747.54     89.19 o 
  -8   6  17     2655.13     2421.31    111.16 o 
  -7   6  17     5921.06     5741.09    174.67 o 
  -6   6  17     3689.12     3643.82    131.89 o 
  -5   6  17     1578.79     1448.35     85.21 o 
  -4   6  17      522.73      595.38     66.50 o 
  -3   6  17     4124.94     3925.11    134.38 o 
  -2   6  17     5192.95     5198.67    161.16 o 
  -1   6  17     7669.90     7419.09    200.45 o 
   0   6  17      434.75      316.96     54.65 o 
   1   6  17      422.03      480.47     60.08 o 
   2   6  17     2321.55     2359.76    102.08 o 
   3   6  17     5006.25     5382.29    211.98 o 
   4   6  17     4555.06     4952.34    199.85 o 
   5   6  17      452.52      454.98     84.09 o 
   6   6  17      548.40      624.20     92.47 o 
  -7   7  17       98.53      124.59     56.73 o 
  -6   7  17     1066.54     1032.49     82.46 o 
  -5   7  17     5757.28     5362.05    166.67 o 
  -4   7  17     1590.31     1555.30     91.66 o 
  -3   7  17     3483.70     3584.85    132.84 o 
  -2   7  17       29.30       39.47     50.91 o 
  -1   7  17     2041.56     2105.79    146.44 o 
   0   7  17     1812.48     1545.61     89.60 o 
   1   7  17     6511.68     6640.48    192.74 o 
   2   7  17      768.99      814.03     71.82 o 
   3   7  17       72.08       32.53     49.14 o 
   4   7  17      382.65      407.77     61.75 o 
   5   7  17     3478.31     3343.60    295.81 o 
  -4   8  17       18.72       65.78     56.10 o 
  -3   8  17     2907.11     3071.56    148.40 o 
  -2   8  17       11.09       85.16     55.76 o 
  -1   8  17     3128.80     3169.87    154.27 o 
   0   8  17       28.45       34.64     52.35 o 
   1   8  17       84.26      149.89     57.47 o 
   2   8  17       78.46       99.75     55.71 o 
 -12   0  18      860.85     1015.94    216.14 o 
 -10   0  18     6716.31     6465.36    255.52 o 
  -8   0  18     1905.82     1905.43    270.54 o 
  -6   0  18    15282.19    16045.30    529.35 o 
  -4   0  18    19040.54    19464.24    469.96 o 
  -2   0  18     5534.81     5737.71    243.58 o 
   0   0  18    18685.74    19819.20    476.05 o 
   2   0  18     2397.30     2430.08    104.26 o 
   4   0  18    16265.90    16500.37    947.07 o 
   6   0  18     3330.55     3527.80    229.05 o 
   8   0  18      245.97      393.56     90.86 o 
  10   0  18     4582.47     4800.96    293.25 o 
 -12   1  18     9369.02    10033.33    499.62 o 
 -11   1  18     1594.32     1642.83     90.47 o 
 -10   1  18      211.99      252.05     54.81 o 
  -9   1  18      390.99      349.24     56.09 o 
  -8   1  18    15875.05    16621.37    501.49 o 
  -7   1  18     2293.89     2377.72     84.30 o 
  -6   1  18     5115.14     5326.78    132.95 o 
  -5   1  18     3259.98     3258.32    107.86 o 
  -4   1  18     4684.12     4598.52    120.50 o 
  -3   1  18     5250.63     5294.56    130.02 o 
  -2   1  18    25672.90    26070.69    615.44 o 
  -1   1  18     2064.63     2236.13    117.25 o 
   0   1  18      383.58      473.91     38.38 o 
   1   1  18      593.53      741.64     44.48 o 
   2   1  18    14537.04    14491.52    256.88 o 
   3   1  18     1654.61     1578.64     59.22 o 
   4   1  18     9098.98     8617.67    258.30 o 
   5   1  18      183.46      127.85     49.22 o 
   6   1  18     3005.13     2764.62    110.93 o 
   7   1  18     1894.25     1642.88     90.00 o 
   8   1  18     9604.66     9373.00    319.47 o 
   9   1  18      504.21      518.76     70.64 o 
 -11   2  18     2989.88     3034.14    152.79 o 
 -10   2  18     5580.96     5652.98    238.31 o 
  -9   2  18     2643.20     2592.63    104.45 o 
  -8   2  18      546.98      619.26     52.94 o 
  -7   2  18     1979.71     2076.30     81.36 o 
  -6   2  18    11538.76    11821.43    243.17 o 
  -5   2  18     6469.95     6371.43    151.93 o 
  -4   2  18     7557.85     7496.07    169.97 o 
  -3   2  18      807.17      878.37     55.27 o 
  -2   2  18     1733.58     1825.15     73.49 o 
  -1   2  18     7911.79     7914.51    157.66 o 
   0   2  18    18029.53    17676.12    305.50 o 
   1   2  18     3114.22     3003.52     84.12 o 
   2   2  18     3850.31     3721.14     94.83 o 
   3   2  18       18.40       30.92     30.12 o 
   4   2  18     6735.33     6711.61    301.97 o 
   5   2  18     4937.15     4889.95    150.57 o 
   6   2  18     4935.71     4747.27    258.87 o 
   7   2  18      550.72      573.27     65.79 o 
   8   2  18       47.62       48.68     54.86 o 
   9   2  18     1569.73     1585.80     95.66 o 
 -11   3  18     5474.53     5423.72    200.06 o 
 -10   3  18       11.43      -31.37     47.27 o 
  -9   3  18     1685.06     1857.19     94.89 o 
  -8   3  18     1320.97     1163.33     83.23 o 
  -7   3  18    15159.78    14709.49    292.91 o 
  -6   3  18     1441.63     1351.43     70.25 o 
  -5   3  18      459.01      531.65     49.26 o 
  -4   3  18      330.31      351.83     43.61 o 
  -3   3  18    16399.83    16386.39    315.45 o 
  -2   3  18     5327.12     5008.69    126.90 o 
  -1   3  18    10863.53    10354.43    215.35 o 
   0   3  18      389.43      420.72     61.47 o 
   1   3  18     3015.94     3037.56     84.05 o 
   2   3  18     1674.93     1644.81     61.04 o 
   3   3  18    13493.23    13505.44    244.99 o 
   4   3  18       78.52       17.85     46.39 o 
   5   3  18       74.99      125.74     51.50 o 
   6   3  18      136.01      140.85     51.84 o 
   7   3  18     6318.26     6203.45    182.54 o 
   8   3  18     1296.38     1290.60     88.29 o 
   9   3  18     3066.57     3084.41    235.77 o 
 -10   4  18      312.77      266.27     61.19 o 
  -9   4  18     7546.76     7050.34    200.16 o 
  -8   4  18      155.38      169.55     54.96 o 
  -7   4  18     1140.61     1098.02     78.80 o 
  -6   4  18        0.79       43.27     47.07 o 
  -5   4  18    18057.31    17377.66    385.08 o 
  -4   4  18       11.79       70.09     46.53 o 
  -3   4  18     2511.91     2425.25    103.17 o 
  -2   4  18      182.65      150.32     49.45 o 
  -1   4  18    10325.98    10393.31    252.41 o 
   0   4  18      305.32      357.91     51.40 o 
   1   4  18    12526.72    12297.01    225.15 o 
   2   4  18        9.12      -11.02     29.67 o 
   3   4  18     2385.15     2418.00     76.44 o 
   4   4  18        1.07      -35.77     32.94 o 
   5   4  18     8219.35     7849.99    300.89 o 
   6   4  18      109.65      145.83     52.83 o 
   7   4  18      586.60      531.32     68.44 o 
   8   4  18       19.94       45.97     55.12 o 
  -9   5  18     2920.71     2867.37    121.42 o 
  -8   5  18     2086.94     2013.71    148.82 o 
  -7   5  18     9065.78     8942.29    233.08 o 
  -6   5  18     1205.98     1066.50     97.53 o 
  -5   5  18       11.75       95.56     48.96 o 
  -4   5  18      598.75      548.02     66.29 o 
  -3   5  18    10499.44     9956.15    249.35 o 
  -2   5  18     3056.93     3237.20    122.31 o 
  -1   5  18     5245.43     5047.67    154.59 o 
   0   5  18      582.39      620.91     62.90 o 
   1   5  18     3146.23     3147.03    116.95 o 
   2   5  18     1171.18     1301.57    150.85 o 
   3   5  18     9372.95     9335.26    208.06 o 
   4   5  18      984.09     1091.95     65.14 o 
   5   5  18      146.80      157.56     71.93 o 
   6   5  18      139.38      113.80     56.46 o 
   7   5  18     5015.04     5377.61    170.60 o 
  -8   6  18      344.20      416.75     92.32 o 
  -7   6  18      607.62      672.39     73.34 o 
  -6   6  18     3391.23     3379.44    137.32 o 
  -5   6  18     6389.02     6292.03    183.34 o 
  -4   6  18     2239.07     2259.62    106.37 o 
  -3   6  18      506.15      446.08     64.22 o 
  -2   6  18      427.50      331.66     58.95 o 
  -1   6  18     4877.14     4998.55    156.96 o 
   0   6  18     5112.84     4931.76    155.54 o 
   1   6  18     4752.76     4905.17    169.65 o 
   2   6  18      488.08      560.43     61.66 o 
   3   6  18       33.23       67.65     47.02 o 
   4   6  18     3312.92     3551.28    144.11 o 
   5   6  18     6190.09     6156.72    249.34 o 
   6   6  18     2272.71     2355.45    141.36 o 
  -6   7  18     2916.01     2739.20    120.38 o 
  -5   7  18       23.81       90.10     57.79 o 
  -4   7  18     1712.22     1667.89     97.75 o 
  -3   7  18      745.51      811.91     75.88 o 
  -2   7  18     7956.74     8043.62    218.93 o 
  -1   7  18       46.83      111.26     54.24 o 
   0   7  18       79.72      131.59     55.37 o 
   1   7  18      626.30      702.74     70.71 o 
   2   7  18     4737.95     4831.57    156.90 o 
   3   7  18      348.41      468.93     63.49 o 
   4   7  18     1960.91     2265.61    127.38 o 
  -3   8  18        0.76       43.77     54.55 o 
  -2   8  18      355.89      322.99     78.16 o 
  -1   8  18        4.13      -59.03     50.01 o 
   0   8  18     5511.91     5621.11    178.22 o 
   1   8  18      145.15      222.00     60.21 o 
 -11   0  19     1181.91     1040.92    110.57 o 
  -9   0  19     6716.71     6933.63    734.87 o 
  -7   0  19    15845.15    16729.18    512.75 o 
  -5   0  19     2477.71     2275.46    323.84 o 
  -3   0  19    26760.37    27305.31    641.65 o 
  -1   0  19     7204.25     7648.29    398.65 o 
   1   0  19    14718.37    14986.87    425.54 o 
   3   0  19    33510.35    34570.43    990.46 o 
   5   0  19      610.92      645.73     94.52 o 
   7   0  19    10256.56     9845.09    357.28 o 
   9   0  19     1338.87     1217.85    149.28 o 
 -11   1  19     8587.25     8550.67    221.13 o 
 -10   1  19     1950.67     1877.63     92.91 o 
  -9   1  19     2950.86     2896.86    123.75 o 
  -8   1  19       30.64      -38.22     46.67 o 
  -7   1  19    10598.41    11048.28    400.77 o 
  -6   1  19     1289.55     1368.07     66.68 o 
  -5   1  19    16060.38    16737.46    331.74 o 
  -4   1  19      976.50     1027.01     59.52 o 
  -3   1  19       72.96       70.41     38.23 o 
  -2   1  19     1336.87     1423.12     57.59 o 
  -1   1  19    22776.76    23032.27    489.52 o 
   0   1  19     2821.24     3043.86     84.67 o 
   1   1  19     1694.46     1827.33     63.73 o 
   2   1  19     1983.24     2080.13     68.93 o 
   3   1  19     5655.35     5664.65    212.66 o 
   4   1  19     1529.61     1522.49    101.57 o 
   5   1  19    10027.43    10362.57    255.99 o 
   6   1  19      742.64      685.96     68.76 o 
   7   1  19        1.32        5.42     49.76 o 
   8   1  19      589.50      564.04     70.96 o 
   9   1  19     4645.81     4692.56    163.09 o 
 -11   2  19      205.96      176.68     55.79 o 
 -10   2  19      241.99      223.66     56.84 o 
  -9   2  19     3156.48     3211.88    117.85 o 
  -8   2  19     7533.15     7803.41    228.29 o 
  -7   2  19     8980.19     8911.25    197.03 o 
  -6   2  19      432.89      432.38     49.33 o 
  -5   2  19      773.89      794.73     56.68 o 
  -4   2  19     2830.52     2963.06     96.48 o 
  -3   2  19    14188.61    13811.44    275.94 o 
  -2   2  19    11102.13    10959.42    228.43 o 
  -1   2  19     2232.19     2353.13     72.79 o 
   0   2  19      595.68      584.75     45.90 o 
   1   2  19     3342.89     3366.32     91.20 o 
   2   2  19     6668.95     6707.70    240.42 o 
   3   2  19     6658.21     6620.85    143.35 o 
   4   2  19     1731.63     1586.40     99.22 o 
   5   2  19      432.50      363.82     57.33 o 
   6   2  19     2703.27     2711.31    113.76 o 
   7   2  19     2978.08     3012.55    122.32 o 
   8   2  19     2563.40     2346.94    110.86 o 
   9   2  19      510.72      565.73     79.00 o 
 -11   3  19     1695.89     1722.09    127.26 o 
 -10   3  19     6934.35     7374.22    511.45 o 
  -9   3  19     1007.86     1156.17     95.82 o 
  -8   3  19      121.56      129.48     53.67 o 
  -7   3  19      272.99      184.59     70.76 o 
  -6   3  19    16143.12    15449.85    347.96 o 
  -5   3  19     1265.81     1284.84     66.99 o 
  -4   3  19     6258.10     6158.07    149.52 o 
  -3   3  19      560.81      499.98     48.51 o 
  -2   3  19     5726.80     5772.03    142.41 o 
  -1   3  19     2815.08     2717.86     90.13 o 
   0   3  19    11542.33    11303.97    268.01 o 
   1   3  19     2713.70     2709.05     79.58 o 
   2   3  19      188.68      177.88     35.32 o 
   3   3  19      742.86      848.67     50.40 o 
   4   3  19    11752.28    11597.07    326.80 o 
   5   3  19     1207.84     1148.78     78.60 o 
   6   3  19     1684.48     1751.96     94.63 o 
   7   3  19      126.91      147.29     57.35 o 
   8   3  19     1937.08     2130.38    108.65 o 
 -10   4  19      187.60      217.98     59.69 o 
  -9   4  19      185.87      198.80     65.20 o 
  -8   4  19    10006.56     9513.68    246.80 o 
  -7   4  19      245.68      180.50     56.80 o 
  -6   4  19     3782.35     3862.85    136.77 o 
  -5   4  19      361.48      321.28     57.75 o 
  -4   4  19    10130.91     9582.02    242.90 o 
  -3   4  19       15.36       99.25     50.30 o 
  -2   4  19    11461.01    11482.28    276.96 o 
  -1   4  19     1328.74     1340.44     79.77 o 
   0   4  19      395.25      349.45     56.30 o 
   1   4  19       65.92       97.25     35.90 o 
   2   4  19    14881.59    14777.63    265.30 o 
   3   4  19      114.77      109.91     36.27 o 
   4   4  19     2549.05     2626.89    130.07 o 
   5   4  19      159.88      119.83     50.96 o 
   6   4  19     3500.58     3427.50    129.52 o 
   7   4  19       12.37      -11.41     53.70 o 
   8   4  19     3660.32     3729.86    142.35 o 
  -9   5  19      220.01      307.63     65.51 o 
  -8   5  19        0.47      -29.31     51.67 o 
  -7   5  19     1371.45     1364.65     88.64 o 
  -6   5  19     7756.43     7382.84    205.33 o 
  -5   5  19     1651.82     1465.35     93.51 o 
  -4   5  19     3768.79     3592.97    133.25 o 
  -3   5  19      175.80      188.08     59.14 o 
  -2   5  19     4150.80     4162.52    142.35 o 
  -1   5  19      943.78      950.53     73.32 o 
   0   5  19     8547.51     8565.24    222.36 o 
   1   5  19      524.77      563.19     61.20 o 
   2   5  19        7.84       51.33     44.57 o 
   3   5  19      723.15      797.23     59.84 o 
   4   5  19     7074.00     7460.91    246.01 o 
   5   5  19     1538.79     1436.39    113.11 o 
   6   5  19     1903.59     2023.00    175.52 o 
   7   5  19       22.21       32.76     76.11 o 
  -8   6  19     6144.49     6244.83    190.63 o 
  -7   6  19     3637.65     3704.49    141.55 o 
  -6   6  19       23.30      -53.86     49.32 o 
  -5   6  19      114.40      139.55     56.02 o 
  -4   6  19     4126.00     3981.44    143.42 o 
  -3   6  19     5436.10     5141.68    164.38 o 
  -2   6  19     3845.03     3823.41    138.04 o 
  -1   6  19     1152.02     1133.19     81.81 o 
   0   6  19      498.22      511.83     68.39 o 
   1   6  19     2465.85     2413.81    106.18 o 
   2   6  19     4579.59     4420.84    145.62 o 
   3   6  19     4098.26     4622.79    170.76 o 
   4   6  19      355.70      360.10    104.97 o 
   5   6  19       14.18       67.89     86.04 o 
  -6   7  19      779.25      832.12     81.75 o 
  -5   7  19     6745.79     6541.15    246.43 o 
  -4   7  19      599.17      566.98     73.28 o 
  -3   7  19       71.82       14.57     53.22 o 
  -2   7  19      862.77      741.34     75.73 o 
  -1   7  19     6336.36     6549.01    191.96 o 
   0   7  19     1616.38     1702.21    170.51 o 
   1   7  19     2089.50     2011.62    101.67 o 
   2   7  19      102.72      162.34     57.21 o 
   3   7  19     1736.74     1791.91     94.88 o 
 -10   0  20     5479.85     5299.29    625.88 o 
  -8   0  20     3317.70     3223.25    165.68 o 
  -6   0  20    33336.16    33975.91   1006.05 o 
  -4   0  20     1744.70     1846.34    122.32 o 
  -2   0  20    21492.91    21536.93    762.16 o 
   0   0  20    25251.15    26017.19    726.20 o 
   2   0  20      316.56      315.87     53.43 o 
   4   0  20    22879.45    21906.66   1066.49 o 
   6   0  20     2086.82     1997.28    141.01 o 
   8   0  20     4535.00     4392.27    217.40 o 
 -11   1  20        0.75      -46.54     49.29 o 
 -10   1  20     2923.30     2941.40    231.38 o 
  -9   1  20      963.02      946.72     73.06 o 
  -8   1  20    12385.25    12944.30    382.38 o 
  -7   1  20     1106.05     1110.68     83.69 o 
  -6   1  20      223.46      265.85     51.59 o 
  -5   1  20      481.07      424.35     49.12 o 
  -4   1  20    12848.82    13321.40    268.79 o 
  -3   1  20     2582.64     2742.04    103.94 o 
  -2   1  20     6328.69     6246.87    149.39 o 
  -1   1  20      851.23     1018.51     91.32 o 
   0   1  20     6414.66     6554.35    145.97 o 
   1   1  20     7432.50     7740.84    175.98 o 
   2   1  20    10935.76    11329.75    211.89 o 
   3   1  20      256.38      267.16     36.94 o 
   4   1  20       44.04       50.33     47.67 o 
   5   1  20      557.79      580.76     63.69 o 
   6   1  20     5548.75     5388.14    167.26 o 
   7   1  20     1080.51     1076.60     82.08 o 
   8   1  20     1914.41     1820.59    132.77 o 
   9   1  20       35.83       30.48     57.67 o 
 -11   2  20     5845.51     5944.77    210.78 o 
 -10   2  20     3387.63     3306.93    122.70 o 
  -9   2  20      501.58      520.82     87.67 o 
  -8   2  20      917.11      835.81     69.25 o 
  -7   2  20    10650.97    10757.66    229.24 o 
  -6   2  20    10824.59    10975.47    232.70 o 
  -5   2  20     3677.08     3508.15    108.90 o 
  -4   2  20      551.87      626.64     54.30 o 
  -3   2  20     4254.58     4243.14    120.10 o 
  -2   2  20     9090.59     8705.20    193.03 o 
  -1   2  20    10647.08    10356.27    217.81 o 
   0   2  20     4676.31     4880.50    114.57 o 
   1   2  20      404.60      475.70     41.95 o 
   2   2  20      680.73      658.99     45.98 o 
   3   2  20     6598.65     6512.94    176.99 o 
   4   2  20     8100.47     8133.09    213.17 o 
   5   2  20     4063.55     3985.65    137.58 o 
   6   2  20      436.02      448.45     64.30 o 
   7   2  20       82.49       63.39     52.32 o 
   8   2  20     1383.97     1497.09     94.56 o 
 -10   3  20      758.94      709.03     88.72 o 
  -9   3  20     6535.40     6519.86    223.83 o 
  -8   3  20     1197.50     1186.56     99.94 o 
  -7   3  20     4992.45     4876.58    156.43 o 
  -6   3  20      280.44      276.37     65.02 o 
  -5   3  20      471.86      571.16     53.57 o 
  -4   3  20     1351.89     1523.87     81.10 o 
  -3   3  20     9916.51    10142.28    217.28 o 
  -2   3  20     1985.67     1850.11     76.78 o 
  -1   3  20      114.77      124.88     39.81 o 
   0   3  20     1427.76     1317.00     78.43 o 
   1   3  20     9017.50     8800.08    181.54 o 
   2   3  20     1922.19     1870.35     68.03 o 
   3   3  20     3595.13     3439.46     95.26 o 
   4   3  20       69.80       68.35     53.09 o 
   5   3  20     2849.45     2723.48    112.90 o 
   6   3  20     1376.15     1287.81    161.35 o 
   7   3  20     4440.48     4391.81    180.86 o 
   8   3  20      265.39      189.48     80.58 o 
 -10   4  20        6.83       15.78     66.58 o 
  -9   4  20      238.34      205.79     61.13 o 
  -8   4  20       32.64       37.81     53.86 o 
  -7   4  20     9051.14     9104.59    240.43 o 
  -6   4  20      166.18      165.16     58.29 o 
  -5   4  20    11037.07    10489.38    262.86 o 
  -4   4  20        4.84       28.39     50.71 o 
  -3   4  20     1856.85     1812.79     96.57 o 
  -2   4  20      113.66      106.57     61.39 o 
  -1   4  20    18130.10    17617.85    391.43 o 
   0   4  20      239.57      240.08     52.86 o 
   1   4  20     1047.26      954.30     70.91 o 
   2   4  20       31.19       70.53     37.49 o 
   3   4  20     7151.44     7492.65    157.52 o 
   4   4  20       11.74      -35.38     45.43 o 
   5   4  20     5267.57     5359.94    165.69 o 
   6   4  20      171.16      181.38     57.86 o 
   7   4  20      833.90      920.20     80.40 o 
  -9   5  20     5004.13     4769.50    162.05 o 
  -8   5  20      874.13      931.29     81.22 o 
  -7   5  20     1964.92     1919.91    117.09 o 
  -6   5  20      378.05      327.12     63.93 o 
  -5   5  20     4769.32     4600.36    156.16 o 
  -4   5  20     1124.32     1066.31     81.25 o 
  -3   5  20     9394.66     9012.60    237.27 o 
  -2   5  20      610.37      617.88     69.03 o 
  -1   5  20      796.73      716.52     75.53 o 
   0   5  20       24.10      118.08     50.64 o 
   1   5  20     7326.78     7241.77    197.99 o 
   2   5  20     1230.38     1272.84     78.63 o 
   3   5  20     3287.31     3224.72    118.49 o 
   4   5  20      136.32      100.10     69.82 o 
   5   5  20     1799.28     1634.56    118.00 o 
   6   5  20      490.57      451.26     90.20 o 
  -7   6  20     3759.89     3656.38    141.98 o 
  -6   6  20     4206.78     4143.25    147.97 o 
  -5   6  20     2328.26     2257.06    110.80 o 
  -4   6  20      332.54      265.11     61.60 o 
  -3   6  20      108.10      171.89     92.77 o 
  -2   6  20     3279.65     2955.76    122.02 o 
  -1   6  20     4722.28     4508.25    171.05 o 
   0   6  20     2842.08     3032.78    152.23 o 
   1   6  20     1189.49     1142.51     81.58 o 
   2   6  20      154.85      211.20     57.15 o 
   3   6  20     2462.60     2440.90    107.61 o 
   4   6  20     2577.97     2714.45    182.13 o 
   5   6  20     2717.58     2794.96    212.02 o 
  -5   7  20     1047.59     1036.17     88.73 o 
  -4   7  20     4404.49     4186.80    155.06 o 
  -3   7  20     2157.34     2170.08    164.42 o 
  -2   7  20     2239.38     2062.76    106.96 o 
  -1   7  20        1.96        6.40     53.98 o 
   0   7  20     2479.52     2433.21    113.87 o 
   1   7  20     1050.80     1240.61     86.12 o 
   2   7  20     4977.60     4972.98    205.56 o 
 -11   0  21     2453.77     2738.08    162.26 o 
  -9   0  21     8214.83     8684.69    827.37 o 
  -7   0  21      333.60      345.41     79.25 o 
  -5   0  21    11180.07    11176.37    589.16 o 
  -3   0  21    11711.34    11922.46    385.52 o 
  -1   0  21     2864.17     2918.13    158.21 o 
   1   0  21    16019.77    16610.90    412.59 o 
   3   0  21     5104.96     5565.46    216.79 o 
   5   0  21     7555.37     7328.03    314.77 o 
   7   0  21     4387.93     4172.21    211.29 o 
 -11   1  21     9944.72    10307.21    568.04 o 
 -10   1  21     1265.03     1320.26     84.30 o 
  -9   1  21       39.10       20.65     49.58 o 
  -8   1  21     1069.83     1133.78     77.38 o 
  -7   1  21    15170.04    15642.49    346.59 o 
  -6   1  21     3634.58     3523.33    135.26 o 
  -5   1  21     8374.42     8816.23    230.86 o 
  -4   1  21      131.07      167.28     44.91 o 
  -3   1  21     6703.99     6451.48    157.57 o 
  -2   1  21     1762.71     1907.87     75.83 o 
  -1   1  21    19850.79    20451.11    394.96 o 
   0   1  21     2435.92     2762.55     82.42 o 
   1   1  21        9.67       32.55     32.53 o 
   2   1  21      137.69      230.44     40.12 o 
   3   1  21     8908.51     9058.18    190.17 o 
   4   1  21     3434.21     3523.22    142.90 o 
   5   1  21     2309.71     2336.54    105.49 o 
   6   1  21       23.36       33.51     51.49 o 
   7   1  21     2079.81     2077.50    105.39 o 
   8   1  21      845.58      901.73     86.77 o 
 -10   2  21     1263.29     1277.41     82.85 o 
  -9   2  21     5829.91     5901.75    171.82 o 
  -8   2  21     2918.41     2843.08    113.81 o 
  -7   2  21      926.40      979.37     73.59 o 
  -6   2  21      822.58      899.32     62.73 o 
  -5   2  21     7748.10     7898.44    184.80 o 
  -4   2  21     8461.90     8216.14    187.49 o 
  -3   2  21     6105.90     6264.42    155.30 o 
  -2   2  21      206.08      201.08     43.19 o 
  -1   2  21     1510.20     1676.93     72.45 o 
   0   2  21     6273.64     6420.13    193.18 o 
   1   2  21     6168.55     6115.80    134.58 o 
   2   2  21     4846.92     4940.83    186.63 o 
   3   2  21      573.33      592.96     45.88 o 
   4   2  21     2266.19     2552.46    123.07 o 
   5   2  21     3424.38     3280.43    125.41 o 
   6   2  21     1413.66     1606.75     92.71 o 
   7   2  21     1488.62     1455.55     91.63 o 
   8   2  21      322.14      282.45     66.97 o 
 -10   3  21     3380.62     3133.67    149.68 o 
  -9   3  21      154.00      154.76     69.00 o 
  -8   3  21     4657.58     4539.65    180.78 o 
  -7   3  21     1375.68     1374.24     87.27 o 
  -6   3  21     7351.87     7078.31    199.44 o 
  -5   3  21      135.07       78.04     55.33 o 
  -4   3  21       68.42       92.04     42.20 o 
  -3   3  21      241.45      282.61     46.94 o 
  -2   3  21    14922.82    14833.93    296.41 o 
  -1   3  21     2438.58     2397.13     88.02 o 
   0   3  21     5055.69     5051.36    131.14 o 
   1   3  21      320.18      312.46     45.67 o 
   2   3  21     4489.33     4263.10    108.31 o 
   3   3  21     2438.08     2363.23     77.92 o 
   4   3  21     9406.29     9511.87    239.83 o 
   5   3  21      536.08      579.00     76.59 o 
   6   3  21       57.10       72.15     53.58 o 
   7   3  21      416.22      292.79     65.73 o 
  -9   4  21       61.34        3.71     53.97 o 
  -8   4  21     5957.00     5682.52    177.79 o 
  -7   4  21        5.44        1.32     52.54 o 
  -6   4  21     4086.48     4116.50    145.72 o 
  -5   4  21      482.94      388.68     64.60 o 
  -4   4  21    10673.14    10183.23    259.61 o 
  -3   4  21        2.88      -24.10     50.85 o 
  -2   4  21      265.10      329.02     61.35 o 
  -1   4  21       54.60      123.45     51.64 o 
   0   4  21    11382.28    10909.33    267.44 o 
   1   4  21      164.45      197.96     52.99 o 
   2   4  21     5924.68     6088.79    153.44 o 
   3   4  21        0.94      -43.64     36.79 o 
   4   4  21      732.43      941.80    151.52 o 
   5   4  21      317.08      322.90     77.52 o 
   6   4  21     8258.51     8612.80    237.23 o 
   7   4  21       19.91       38.20     57.91 o 
  -8   5  21     1846.48     1919.79    106.36 o 
  -7   5  21     1824.88     1987.40    107.29 o 
  -6   5  21     7824.16     7624.68    214.77 o 
  -5   5  21      880.94      950.77     83.05 o 
  -4   5  21       67.30      129.78     57.98 o 
  -3   5  21      774.75      844.26     77.98 o 
  -2   5  21    11629.17    10923.01    337.14 o 
  -1   5  21     2432.10     2294.64    107.76 o 
   0   5  21     2611.00     2489.97    108.98 o 
   1   5  21      181.29      146.55     52.17 o 
   2   5  21     2488.02     2453.47    105.41 o 
   3   5  21     1363.30     1260.00     80.84 o 
   4   5  21     3713.66     3900.01    209.17 o 
   5   5  21      510.12      576.06    111.27 o 
   6   5  21        3.44      -24.15     73.97 o 
  -7   6  21      231.21      233.18     65.32 o 
  -6   6  21      679.11      636.72    107.50 o 
  -5   6  21     2808.89     2879.79    127.76 o 
  -4   6  21     6134.45     5736.82    181.39 o 
  -3   6  21     2903.98     2822.78    122.18 o 
  -2   6  21      852.07      748.23     74.90 o 
  -1   6  21      587.18      602.08     71.77 o 
   0   6  21     2055.51     2139.04    103.91 o 
   1   6  21     3278.12     3146.28    134.36 o 
   2   6  21     3562.10     3335.99    127.63 o 
   3   6  21      106.37      148.44     67.46 o 
   4   6  21      210.67      219.64    101.26 o 
  -4   7  21      163.39      205.80     94.36 o 
  -3   7  21     2164.33     2152.17    111.76 o 
  -2   7  21      430.56      391.05     70.40 o 
  -1   7  21     5122.40     5122.09    170.20 o 
   0   7  21       18.46      -21.51     54.56 o 
   1   7  21       12.13      128.14     59.23 o 
 -10   0  22      649.31      602.54    159.81 o 
  -8   0  22     8656.24     8952.52    489.42 o 
  -6   0  22    10662.24    11017.79    415.06 o 
  -4   0  22      330.17      378.12     81.32 o 
  -2   0  22    23928.63    24167.87    823.97 o 
   0   0  22     2952.83     3075.80    125.37 o 
   2   0  22     3998.91     4236.57    148.51 o 
   4   0  22    11347.91    10919.91    644.84 o 
   6   0  22      962.41      906.71    109.28 o 
   8   0  22     4310.36     4134.85    217.38 o 
 -10   1  22     8676.19     8832.93    305.78 o 
  -9   1  22      389.94      379.03     62.01 o 
  -8   1  22     2697.98     2946.61    115.87 o 
  -7   1  22      302.41      376.73     59.30 o 
  -6   1  22     6830.42     6987.48    188.72 o 
  -5   1  22     2708.31     2844.25    140.16 o 
  -4   1  22    12043.64    12303.25    283.63 o 
  -3   1  22      223.12      355.67     48.72 o 
  -2   1  22       18.52       76.50     53.50 o 
  -1   1  22     1402.78     1621.36     69.48 o 
   0   1  22    14150.52    14583.32    408.93 o 
   1   1  22       81.50      108.82     36.02 o 
   2   1  22      631.88      632.95     51.90 o 
   3   1  22        7.92       79.16     39.35 o 
   4   1  22     3887.79     4012.12    263.43 o 
   5   1  22     1279.03     1388.35     89.41 o 
   6   1  22     4211.57     3904.52    153.01 o 
   7   1  22       17.18       47.34     54.56 o 
   8   1  22        7.23        1.61     57.81 o 
 -10   2  22      279.54      140.35     71.72 o 
  -9   2  22      108.04      125.88     56.09 o 
  -8   2  22     3577.08     3666.69    130.42 o 
  -7   2  22     7872.78     8224.19    244.78 o 
  -6   2  22     5589.55     5797.44    251.56 o 
  -5   2  22      680.63      609.18     57.95 o 
  -4   2  22     2122.89     2054.64     84.73 o 
  -3   2  22     6059.01     5999.11    167.64 o 
  -2   2  22     8799.96     8510.57    190.95 o 
  -1   2  22     7695.18     7485.88    171.68 o 
   0   2  22      340.67      467.75     48.77 o 
   1   2  22      467.73      469.37     49.20 o 
   2   2  22     5296.80     5403.38    204.03 o 
   3   2  22    12170.48    11837.82    579.97 o 
   4   2  22     5698.48     5812.24    293.84 o 
   5   2  22      571.78      568.56     68.56 o 
   6   2  22      394.30      449.90     67.07 o 
   7   2  22     2426.76     2221.37    109.69 o 
 -10   3  22      968.38      955.63    100.14 o 
  -9   3  22     5613.36     5318.42    216.03 o 
  -8   3  22      371.36      408.49     80.15 o 
  -7   3  22      902.65     1034.58     81.46 o 
  -6   3  22     1570.63     1430.34     90.93 o 
  -5   3  22     9901.60     9941.91    256.02 o 
  -4   3  22     1127.61     1096.10     84.39 o 
  -3   3  22     2557.82     2449.75    117.51 o 
  -2   3  22        1.33       -1.14     38.24 o 
  -1   3  22     5665.01     5602.49    291.32 o 
   0   3  22     2448.05     2298.54     85.42 o 
   1   3  22     8194.42     7967.88    245.07 o 
   2   3  22     1210.09     1048.05     61.20 o 
   3   3  22      296.40      322.15     46.82 o 
   4   3  22     1148.69     1229.47     98.39 o 
   5   3  22     7108.17     7446.15    208.22 o 
   6   3  22      902.57     1001.06     81.29 o 
   7   3  22     1788.61     1655.25    100.72 o 
  -9   4  22      623.74      611.46     97.93 o 
  -8   4  22      302.13      296.64     64.79 o 
  -7   4  22    15026.06    14549.36    486.13 o 
  -6   4  22       16.44       13.17     56.56 o 
  -5   4  22      363.92      409.73     66.35 o 
  -4   4  22      239.62      123.35     58.89 o 
  -3   4  22     9821.49     9818.45    255.69 o 
  -2   4  22       21.46      -44.10     49.66 o 
  -1   4  22    10841.95    10529.72    305.17 o 
   0   4  22       15.44      -78.73     44.87 o 
   1   4  22     1268.28     1291.72     80.58 o 
   2   4  22       20.43       77.25     49.51 o 
   3   4  22     9088.58     9114.71    242.50 o 
   4   4  22       58.46       62.04     51.09 o 
   5   4  22      848.19      894.40     85.78 o 
   6   4  22      126.49      121.03     59.65 o 
  -8   5  22      225.24      108.63     60.06 o 
  -7   5  22       93.47      122.81     62.70 o 
  -6   5  22     1335.47     1444.13    107.17 o 
  -5   5  22     7536.08     7396.81    212.89 o 
  -4   5  22     1850.70     1805.36    108.45 o 
  -3   5  22     3296.28     3181.79    130.94 o 
  -2   5  22        0.24       -4.05     50.61 o 
  -1   5  22     4203.31     4059.62    145.26 o 
   0   5  22      805.65      894.76     76.57 o 
   1   5  22     6569.62     6408.11    183.64 o 
   2   5  22       90.85      128.09     51.25 o 
   3   5  22      141.99      191.13    228.68 o 
   4   5  22      692.44      725.34    117.96 o 
   5   5  22     4648.22     4699.90    350.12 o 
  -6   6  22     4170.93     4147.54    156.31 o 
  -5   6  22      282.61      270.58     67.39 o 
  -4   6  22       26.36       75.98     59.79 o 
  -3   6  22     3222.28     3360.90    215.23 o 
  -2   6  22     4921.98     4675.64    159.89 o 
  -1   6  22     1225.09     1262.71     87.86 o 
   0   6  22     1344.01     1352.74     90.59 o 
   1   6  22      301.48      333.35     63.43 o 
   2   6  22     1583.76     1557.30     95.52 o 
   3   6  22     2821.56     2641.03    267.33 o 
  -2   7  22      152.24      176.86     61.86 o 
  -1   7  22      872.88      953.89     95.63 o 
  -9   0  23     5917.95     6062.34    409.65 o 
  -7   0  23     3580.16     3914.56    194.47 o 
  -5   0  23    12992.56    13321.43    488.78 o 
  -3   0  23       37.68       91.81     63.46 o 
  -1   0  23    13341.53    13953.66    779.18 o 
   1   0  23     3040.39     3102.83    126.90 o 
   3   0  23     2708.66     2841.41    156.65 o 
   5   0  23     8938.36     9017.54    335.00 o 
   7   0  23      630.92      491.29    103.47 o 
 -10   1  23        0.57       21.08     54.12 o 
  -9   1  23     3289.00     3416.51    171.02 o 
  -8   1  23     2533.64     2816.86    115.51 o 
  -7   1  23    10100.92    10153.66    249.43 o 
  -6   1  23      739.58      757.46     69.86 o 
  -5   1  23       90.59       22.81     50.61 o 
  -4   1  23      385.93      394.75     60.46 o 
  -3   1  23     8864.70     8743.89    193.69 o 
  -2   1  23      931.63      946.87     60.07 o 
  -1   1  23     6989.17     7097.97    164.47 o 
   0   1  23       62.35      196.71     37.45 o 
   1   1  23     7110.29     7360.44    153.68 o 
   2   1  23      789.19      817.83     55.66 o 
   3   1  23     6559.62     6568.10    182.26 o 
   4   1  23     1099.29     1122.07     77.11 o 
   5   1  23      153.64      101.21     55.12 o 
   6   1  23      448.89      439.76     72.81 o 
   7   1  23     4053.65     4115.00    294.15 o 
 -10   2  23     3508.60     3246.21    154.14 o 
  -9   2  23     1712.91     1740.42    172.87 o 
  -8   2  23       12.88       32.15     51.43 o 
  -7   2  23     1905.95     2069.00    133.85 o 
  -6   2  23     9088.44     9083.03    230.75 o 
  -5   2  23    11164.66    11193.54    267.11 o 
  -4   2  23     4524.45     4401.51    126.78 o 
  -3   2  23      278.36      383.75     52.14 o 
  -2   2  23     3260.55     3419.21    106.67 o 
  -1   2  23     6737.67     6867.87    163.41 o 
   0   2  23    11914.12    12002.44    245.90 o 
   1   2  23     5272.54     5340.83    154.82 o 
   2   2  23      158.14      193.60     38.77 o 
   3   2  23       94.87      158.07     52.30 o 
   4   2  23     5325.91     5385.46    321.24 o 
   5   2  23     5343.88     5288.99    256.50 o 
   6   2  23     2977.39     2942.47    218.62 o 
   7   2  23      101.31      113.73     60.84 o 
  -9   3  23      333.45      296.46     83.52 o 
  -8   3  23     5963.53     6250.91    223.00 o 
  -7   3  23     1446.26     1365.35    109.87 o 
  -6   3  23     3604.46     3580.30    196.62 o 
  -5   3  23      137.81      106.33     57.50 o 
  -4   3  23     3852.51     3964.11    153.45 o 
  -3   3  23     2125.30     2108.46     87.00 o 
  -2   3  23     9090.63     8916.06    201.01 o 
  -1   3  23       20.05       51.04     41.95 o 
   0   3  23        3.24       11.63     38.39 o 
   1   3  23      539.70      532.53     52.03 o 
   2   3  23     8614.59     8503.43    189.91 o 
   3   3  23     1285.35     1133.99    141.65 o 
   4   3  23     2227.37     2105.23    101.33 o 
   5   3  23        3.93       -6.04     51.76 o 
   6   3  23     1492.90     1429.90     97.98 o 
  -8   4  23      723.58      786.71     98.96 o 
  -7   4  23       39.13      155.70     61.73 o 
  -6   4  23    12122.49    11785.47    296.12 o 
  -5   4  23        0.15      -54.88     67.92 o 
  -4   4  23     4667.14     4925.74    185.94 o 
  -3   4  23      194.96      276.08     74.29 o 
  -2   4  23     2061.33     1972.77    102.90 o 
  -1   4  23        2.57       66.72     54.83 o 
   0   4  23     9350.44     9191.17    237.57 o 
   1   4  23       36.05       67.29     50.71 o 
   2   4  23     1126.27     1294.21    155.45 o 
   3   4  23       13.73        2.26     81.11 o 
   4   4  23     6264.33     6443.85    276.58 o 
   5   4  23      106.63       98.98     63.21 o 
  -7   5  23     1455.11     1457.09     99.82 o 
  -6   5  23     1765.74     1664.42    104.92 o 
  -5   5  23     1247.47     1154.02     92.30 o 
  -4   5  23     2047.75     1971.89    108.25 o 
  -3   5  23      860.23      827.19     81.75 o 
  -2   5  23     8634.55     8126.09    225.18 o 
  -1   5  23      444.96      390.54     64.77 o 
   0   5  23      279.75      305.85     63.02 o 
   1   5  23      205.47      250.34     60.35 o 
   2   5  23     6202.71     6264.78    298.72 o 
   3   5  23      926.64      942.67    123.78 o 
   4   5  23     1160.89     1295.80    138.43 o 
  -5   6  23     3037.63     2623.94    128.26 o 
  -4   6  23     2810.55     2676.72    126.18 o 
  -3   6  23      313.30      321.48     66.99 o 
  -2   6  23      429.35      537.65     73.33 o 
  -1   6  23     1879.60     1979.78    106.52 o 
   0   6  23     3411.93     3428.73    136.55 o 
   1   6  23     1784.41     1774.78     99.06 o 
   2   6  23      228.72      201.00     60.05 o 
 -10   0  24      671.89      772.83    108.65 o 
  -8   0  24     9124.20     9396.14    620.39 o 
  -6   0  24      651.12      642.50    101.45 o 
  -4   0  24    11883.29    11329.35    621.12 o 
  -2   0  24     7411.97     7573.03    275.43 o 
   0   0  24     3727.25     3964.15    212.88 o 
   2   0  24    13767.33    14592.69    831.93 o 
   4   0  24       19.31      130.95     78.30 o 
   6   0  24     2584.28     2909.21    510.67 o 
  -9   1  24      786.58      881.97     78.07 o 
  -8   1  24      238.69      293.07     60.44 o 
  -7   1  24     1528.62     1546.55     90.42 o 
  -6   1  24    11625.49    11740.82    279.20 o 
  -5   1  24     2591.65     2565.71    109.51 o 
  -4   1  24     2270.66     2298.28    100.55 o 
  -3   1  24      199.59      153.16     62.94 o 
  -2   1  24     5052.41     5374.07    162.35 o 
  -1   1  24     3028.63     3156.40    101.05 o 
   0   1  24    12514.63    12367.46    250.94 o 
   1   1  24      606.19      731.92     49.23 o 
   2   1  24      100.92      142.03     41.67 o 
   3   1  24      306.82      278.55     56.85 o 
   4   1  24     8610.71     8455.28    354.90 o 
   5   1  24      798.36      972.97     78.70 o 
   6   1  24     1220.26     1189.96     93.96 o 
   7   1  24        2.76      -48.10     53.91 o 
  -9   2  24     2684.50     2814.30    214.64 o 
  -8   2  24     4930.78     5299.14    198.14 o 
  -7   2  24     2698.46     3028.00    120.42 o 
  -6   2  24       34.34       -0.66     50.90 o 
  -5   2  24      902.65      912.78     73.02 o 
  -4   2  24     4315.98     4280.23    127.16 o 
  -3   2  24     6054.93     5953.56    154.93 o 
  -2   2  24     2530.49     2608.53     93.41 o 
  -1   2  24      232.67      249.93     46.49 o 
   0   2  24     1343.22     1552.51     71.90 o 
   1   2  24     5170.83     5026.68    149.54 o 
   2   2  24     2839.56     2854.05     94.76 o 
   3   2  24     4343.79     4242.48    149.77 o 
   4   2  24      720.15      714.92     71.40 o 
   5   2  24      534.49      692.55     81.40 o 
   6   2  24     3112.01     3193.56    130.18 o 
  -9   3  24     1445.60     1518.24    122.79 o 
  -8   3  24        5.84      -81.46     61.71 o 
  -7   3  24     5712.57     5436.61    201.26 o 
  -6   3  24      833.81      917.27     95.00 o 
  -5   3  24    11229.43    10851.56    277.14 o 
  -4   3  24      851.51      905.36     82.93 o 
  -3   3  24      204.00      154.22     61.03 o 
  -2   3  24     1181.81     1205.70     69.23 o 
  -1   3  24    13103.34    12961.54    266.56 o 
   0   3  24     1172.70     1187.13     66.21 o 
   1   3  24     3422.73     3426.97    107.72 o 
   2   3  24      300.25      251.75     46.11 o 
   3   3  24     2389.75     2556.55    168.91 o 
   4   3  24      419.31      389.14     95.70 o 
   5   3  24     4640.92     4355.21    246.00 o 
   6   3  24       24.11       59.43     66.60 o 
  -8   4  24       95.56       86.00     71.27 o 
  -7   4  24     5678.42     5392.15    206.73 o 
  -6   4  24       20.61      -34.38     59.63 o 
  -5   4  24     2442.75     2380.64    118.59 o 
  -4   4  24      529.59      563.60     76.82 o 
  -3   4  24    11529.37    11097.58    282.33 o 
  -2   4  24      115.80      118.67     81.27 o 
  -1   4  24      146.03      115.61     55.68 o 
   0   4  24       17.64       80.84     54.65 o 
   1   4  24     4767.81     4767.63    179.30 o 
   2   4  24      130.96      155.55     54.66 o 
   3   4  24     4706.75     4854.41    231.86 o 
   4   4  24      322.03      467.57    103.63 o 
   5   4  24      745.50      740.17    120.23 o 
  -6   5  24      411.24      383.60     74.77 o 
  -5   5  24     2401.80     2319.00    120.40 o 
  -4   5  24     1601.99     1580.84    102.40 o 
  -3   5  24       16.37      -30.41     57.75 o 
  -2   5  24     1078.25      968.91     85.35 o 
  -1   5  24     6212.71     6316.10    200.93 o 
   0   5  24     1749.12     1767.90     99.73 o 
   1   5  24      756.34      768.16     75.36 o 
   2   5  24        1.88      -28.43     51.84 o 
   3   5  24     2757.73     2862.61    201.58 o 
  -4   6  24     1627.28     1598.95    106.80 o 
  -3   6  24     3125.36     3322.18    139.30 o 
  -2   6  24      679.23      705.66     79.40 o 
  -1   6  24      215.52      243.72     65.49 o 
   0   6  24      585.28      587.37     73.63 o 
   1   6  24     3354.32     3380.84    134.48 o 
  -9   0  25     1332.04     1520.80    131.06 o 
  -7   0  25     9375.41     9705.50    347.32 o 
  -5   0  25     8973.47     9256.09    334.41 o 
  -3   0  25     3445.71     3328.02    169.93 o 
  -1   0  25    14284.88    14166.17    443.30 o 
   1   0  25      678.53      649.20     69.88 o 
   3   0  25     9580.98    10114.67   1322.28 o 
   5   0  25     5421.15     5486.01    602.62 o 
  -9   1  25     5334.23     5625.26    270.70 o 
  -8   1  25      914.92      920.01     83.39 o 
  -7   1  25      835.97      903.29     77.83 o 
  -6   1  25      279.68      287.19     81.90 o 
  -5   1  25     5598.05     5629.21    167.29 o 
  -4   1  25     2228.38     2156.05    111.64 o 
  -3   1  25     6646.41     6398.86    203.34 o 
  -2   1  25      620.77      624.37     60.25 o 
  -1   1  25      189.33      258.22     45.96 o 
   0   1  25     1177.20     1446.27     72.00 o 
   1   1  25     7370.19     7854.42    177.98 o 
   2   1  25     1129.38     1261.02     59.80 o 
   3   1  25      856.64      719.04     68.10 o 
   4   1  25        7.35       62.84     52.05 o 
   5   1  25     3599.73     3497.35    134.84 o 
   6   1  25      518.49      677.47    104.23 o 
  -9   2  25       31.89       42.04     67.77 o 
  -8   2  25      197.48      137.55     87.30 o 
  -7   2  25     6123.87     6839.14    233.30 o 
  -6   2  25     7880.31     8221.32    217.35 o 
  -5   2  25     2134.48     2139.58    100.95 o 
  -4   2  25      785.47      754.59     91.95 o 
  -3   2  25     1066.15      975.90     64.70 o 
  -2   2  25     5658.55     5457.85    142.33 o 
  -1   2  25     8406.42     8535.33    191.74 o 
   0   2  25     4854.66     4763.22    149.50 o 
   1   2  25       91.16      155.14     42.56 o 
   2   2  25       64.87       88.24     40.96 o 
   3   2  25     2725.48     2856.32    131.47 o 
   4   2  25     5720.41     6061.00    233.45 o 
   5   2  25     2278.56     2434.47    181.68 o 
   6   2  25      403.09      441.00     70.27 o 
  -8   3  25     5247.07     5199.49    261.39 o 
  -7   3  25      344.65      491.48     83.58 o 
  -6   3  25      630.35      891.13     96.91 o 
  -5   3  25      953.46     1037.52    113.96 o 
  -4   3  25     9049.68     8736.98    237.65 o 
  -3   3  25     1314.10     1385.52    132.28 o 
  -2   3  25     2181.55     2226.68    106.33 o 
  -1   3  25      167.81      251.75     49.10 o 
   0   3  25     4336.08     4317.65    123.86 o 
   1   3  25     2660.85     2659.37    132.82 o 
   2   3  25     1937.49     1907.08    107.91 o 
   3   3  25       19.25       42.14     58.72 o 
   4   3  25      221.27      284.76     83.39 o 
   5   3  25      435.40      393.43     90.32 o 
  -7   4  25       47.37       54.26     73.27 o 
  -6   4  25     9764.72     9508.65    297.41 o 
  -5   4  25       16.68       -7.02     61.56 o 
  -4   4  25      490.93      519.32     77.18 o 
  -3   4  25      136.98      135.87     63.34 o 
  -2   4  25     8312.19     8214.69    227.88 o 
  -1   4  25       36.45       94.37     56.19 o 
   0   4  25     5711.56     5551.37    171.81 o 
   1   4  25       14.09       64.26     54.33 o 
   2   4  25     1079.86      961.50    121.29 o 
   3   4  25      114.92       28.32     85.82 o 
   4   4  25     7817.72     8244.26    330.02 o 
  -5   5  25      422.19      525.44     80.79 o 
  -4   5  25     5458.45     5408.44    184.36 o 
  -3   5  25      601.15      612.44     78.87 o 
  -2   5  25      925.15      874.80     82.82 o 
  -1   5  25       50.26      119.94     60.63 o 
   0   5  25     4138.01     4181.70    211.63 o 
   1   5  25      771.08      785.16     92.24 o 
   2   5  25     4217.24     4499.66    230.44 o 
  -8   0  26     1803.27     2192.17    366.79 o 
  -6   0  26     5304.11     5656.56    244.67 o 
  -4   0  26    15131.66    15145.64    480.35 o 
  -2   0  26       86.88       74.86     64.46 o 
   0   0  26    14957.97    14500.04    450.22 o 
   2   0  26     2776.29     2878.34    170.71 o 
   4   0  26     1629.51     1672.73    129.65 o 
  -8   1  26     3215.91     3341.69    129.97 o 
  -7   1  26     1151.40     1136.06     85.35 o 
  -6   1  26     7449.14     7623.82    207.47 o 
  -5   1  26      844.45      750.85     72.29 o 
  -4   1  26      125.02      144.17     53.57 o 
  -3   1  26      278.89      381.64     59.26 o 
  -2   1  26     6763.34     6721.09    179.56 o 
  -1   1  26     3209.82     2997.89    109.96 o 
   0   1  26     2103.32     2297.33     86.47 o 
   1   1  26       32.29      104.93     41.65 o 
   2   1  26     3688.43     3842.33    233.53 o 
   3   1  26      846.52      914.57     74.75 o 
   4   1  26     5702.45     5531.04    178.19 o 
   5   1  26      104.03      134.37     59.08 o 
  -8   2  26     3096.81     3237.87    243.49 o 
  -7   2  26      148.60      128.46     71.59 o 
  -6   2  26     2369.15     2622.76    207.36 o 
  -5   2  26     5016.22     5100.23    157.98 o 
  -4   2  26     4023.38     3877.40    133.17 o 
  -3   2  26     1679.71     1616.01     85.16 o 
  -2   2  26       96.56      114.40     44.98 o 
  -1   2  26     1254.39     1469.72     72.11 o 
   0   2  26     3651.58     3764.45    113.77 o 
   1   2  26     2089.74     2151.03     83.37 o 
   2   2  26     2091.81     2134.75    116.41 o 
   3   2  26       78.64      144.80     61.57 o 
   4   2  26      952.51      891.57     87.58 o 
   5   2  26     1560.64     1786.53     98.83 o 
  -7   3  26     8007.73     7715.21    256.00 o 
  -6   3  26     1071.05     1092.17    103.48 o 
  -5   3  26     3123.33     2960.00    149.28 o 
  -4   3  26      189.15      145.04     68.33 o 
  -3   3  26     3018.97     3002.87    182.89 o 
  -2   3  26     2453.58     2287.75    107.84 o 
  -1   3  26     7900.23     7858.44    212.93 o 
   0   3  26      310.25      347.84     60.99 o 
   1   3  26      899.48      874.55     61.35 o 
   2   3  26     1823.25     1735.59    103.73 o 
   3   3  26     5208.40     4820.38    274.88 o 
   4   3  26      187.77      311.99     68.49 o 
  -6   4  26        2.49      -19.70     69.08 o 
  -5   4  26     9409.46     9575.11    261.61 o 
  -4   4  26      224.08      218.17     67.32 o 
  -3   4  26     4347.83     4372.72    287.14 o 
  -2   4  26       53.28       39.50     58.04 o 
  -1   4  26     1668.97     1614.00     95.97 o 
   0   4  26        0.29       91.46     55.08 o 
   1   4  26     8825.34     8679.98    291.48 o 
   2   4  26       84.68       75.88     84.84 o 
   3   4  26      460.86      315.15     98.68 o 
  -4   5  26        8.46        8.62     62.82 o 
  -3   5  26     2460.73     2425.15    138.96 o 
  -2   5  26      786.84      922.59     87.21 o 
  -1   5  26     4107.60     4012.13    233.63 o 
   0   5  26     1069.16      985.18     84.16 o 
   1   5  26      258.27      312.30     65.15 o 
  -7   0  27    10136.73    10329.22    403.61 o 
  -5   0  27       74.63       70.67     77.74 o 
  -3   0  27     7217.47     6886.29    263.20 o 
  -1   0  27     3884.87     4031.77    186.49 o 
   1   0  27     2848.55     2766.86    150.72 o 
   3   0  27     6475.67     6178.68    253.54 o 
  -8   1  27       24.27       26.05     72.49 o 
  -7   1  27      809.35      835.82     79.47 o 
  -6   1  27     1078.87     1149.72    121.77 o 
  -5   1  27     9728.87     9457.85    237.87 o 
  -4   1  27      844.44      990.92     75.24 o 
  -3   1  27      951.37     1053.32     77.15 o 
  -2   1  27       26.31      107.92     49.62 o 
  -1   1  27     6554.19     6706.23    213.81 o 
   0   1  27     1794.44     1900.10     88.60 o 
   1   1  27     6959.13     7265.94    169.76 o 
   2   1  27      123.40      237.67     62.01 o 
   3   1  27      219.16      290.38     82.88 o 
   4   1  27      912.13     1037.96     81.62 o 
  -7   2  27     4081.60     4342.14    179.50 o 
  -6   2  27     2559.53     2489.67    135.36 o 
  -5   2  27        3.54       67.95     54.18 o 
  -4   2  27      626.57      658.92     71.33 o 
  -3   2  27     6163.82     6035.76    170.24 o 
  -2   2  27     3845.18     3663.92    126.03 o 
  -1   2  27     1912.20     1914.58     91.32 o 
   0   2  27       24.50      116.02     45.25 o 
   1   2  27     1293.54     1332.80     68.77 o 
   2   2  27     2537.64     2639.42    124.61 o 
   3   2  27     4601.06     4615.17    201.77 o 
   4   2  27      646.34      710.51     83.97 o 
  -6   3  27     3886.39     3659.65    167.04 o 
  -5   3  27      844.79      892.47     99.24 o 
  -4   3  27     6470.93     6353.43    221.36 o 
  -3   3  27      117.15       64.83     76.72 o 
  -2   3  27      385.32      472.43     68.89 o 
  -1   3  27      134.37      216.09     59.10 o 
   0   3  27     9352.75     9236.89    235.48 o 
   1   3  27      666.63      619.45     71.46 o 
   2   3  27     1143.89     1102.63    151.48 o 
   3   3  27      120.74       65.73     62.57 o 
  -5   4  27        5.98       69.49     74.98 o 
  -4   4  27     1518.21     1422.87     99.43 o 
  -3   4  27        7.53       36.09     61.54 o 
  -2   4  27     5700.53     5541.00    177.93 o 
  -1   4  27      147.12      166.76     61.81 o 
   0   4  27      119.69      116.39     58.51 o 
   1   4  27        2.20      -30.01     52.34 o 
   2   4  27     3659.86     3790.19    206.65 o 
  -6   0  28    12899.45    12601.98    425.99 o 
  -4   0  28     3976.04     4186.83    211.56 o 
  -2   0  28     3643.16     3255.69    186.92 o 
   0   0  28    11285.16    11195.97    368.67 o 
   2   0  28      283.04      239.58    123.64 o 
  -7   1  28      619.84      646.71     75.43 o 
  -6   1  28      260.07      355.43     64.53 o 
  -5   1  28       30.46       98.31     58.30 o 
  -4   1  28     5268.54     5351.22    219.73 o 
  -3   1  28      946.23     1005.30     74.87 o 
  -2   1  28     5564.04     5396.82    158.06 o 
  -1   1  28      620.92      750.05     90.57 o 
   0   1  28      631.44      688.70     65.24 o 
   1   1  28      551.02      668.85     62.06 o 
   2   1  28     5164.57     4913.81    298.84 o 
   3   1  28      623.85      768.33    132.87 o 
  -6   2  28     3947.54     4152.05    176.94 o 
  -5   2  28     5267.12     5396.03    201.48 o 
  -4   2  28     3312.60     3383.80    153.29 o 
  -3   2  28       84.01      119.64     52.53 o 
  -2   2  28     1561.06     1640.80     86.94 o 
  -1   2  28     4030.91     4197.90    135.96 o 
   0   2  28     5169.82     5009.19    135.49 o 
   1   2  28     1752.90     1674.13     76.74 o 
   2   2  28      210.93      258.34     67.71 o 
   3   2  28      724.49      769.72     83.38 o 
  -5   3  28      772.55      682.40     90.64 o 
  -4   3  28      675.64      609.41     88.09 o 
  -3   3  28     5343.22     4809.37    183.33 o 
  -2   3  28      367.42      320.98     72.29 o 
  -1   3  28      801.25      810.28     75.10 o 
   0   3  28      116.31      148.77     56.25 o 
   1   3  28     3420.18     3493.07    150.83 o 
   2   3  28      434.24      523.84    102.82 o 
  -3   4  28      121.24      132.22     64.40 o 
  -2   4  28       14.91       18.76     57.37 o 
  -1   4  28     6400.36     6230.57    250.92 o 
  -5   0  29     4982.87     4957.32    335.38 o 
  -3   0  29     7302.26     7576.45    282.65 o 
  -1   0  29       83.14       95.09     70.59 o 
   1   0  29     4451.43     4597.13    286.84 o 
  -6   1  29     1176.72     1167.43    111.99 o 
  -5   1  29     6372.75     6450.86    185.18 o 
  -4   1  29      312.00      338.13     76.25 o 
  -3   1  29      307.67      322.99     60.63 o 
  -2   1  29      245.11      341.04     58.10 o 
  -1   1  29     8400.01     8243.57    226.24 o 
   0   1  29      545.86      577.20     63.28 o 
   1   1  29      808.49      853.27    180.33 o 
   2   1  29       41.43      126.88     74.22 o 
  -5   2  29     1905.27     2011.82    121.07 o 
  -4   2  29     3424.91     3380.14    152.89 o 
  -3   2  29     4582.25     4690.02    179.01 o 
  -2   2  29      981.24      990.20     88.30 o 
  -1   2  29        0.23      -25.22     47.76 o 
   0   2  29     1343.36     1464.24     96.61 o 
   1   2  29     3618.12     3896.09    179.54 o 
  -3   3  29       64.09      182.36     68.58 o 
  -2   3  29     2049.63     2072.74    119.08 o 
  -1   3  29      574.02      614.85     79.05 o 
   0   3  29     6437.11     6354.30    183.56 o 
  -4   0  30       61.02      152.78     81.04 o 
  -2   0  30     6306.35     5998.68    240.81 o 
   0   0  30     2321.47     2510.19    148.75 o 
  -4   1  30     6686.29     6593.39    185.86 o 
  -3   1  30     1095.29     1010.05     77.26 o 
  -2   1  30      447.95      396.54     61.20 o 
  -1   1  30      668.04      786.77     68.93 o 
   0   1  30     4542.04     4413.79    140.20 o 
  -3   2  30      698.85      820.42     89.24 o 
  -2   2  30     3020.43     2827.87    133.55 o 
  -1   2  30     1421.99     1361.74    102.00 o 
                                                 
